# Supplementary material for: The causal associations of circulating amino acids with blood pressure: a Mendelian randomization study
Source: BMC Med. 2022 Oct 28;20:414. doi: 10.1186/s12916-022-02612-w (PMC9615211; doi:10.1186/s12916-022-02612-w)
Supplement: Supplementary file 1 — Additional file 1: Table S1. Overview of observational studies investigating associations of amino acids with blood pressure or hypertension. Table S2. Definitions and the unique data identifiers within UK Biobank data. Table S3. Characteristics of the instrumental variables for circulating levels of amino acids in primary analyses. Table S4. Association of selected SNPs in our primary analyses with potential confounders. Table S5. Characteristics of the broad sets of instrumental variables for circulating levels of amino acids in sensitivity analysis. Table S6. Characteristics of instrumental variables for SBP, DBP and hypertension in reverse MR analyses. Table S7. Characteristics of participants from UK Biobank included in the MR analyses. Table S8. Causal effects of circulating levels of amino acids on BP and hypertension using different methods. Table S9. Causal effects of circulating levels of amino acids on BP and hypertension using the broad sets of instrumental variables. Table S10. MVMR estimates the independent effects of BCAA and glycine on SBP, DBP and risk of hypertension. Table S11. Causal effects of BP and hypertension on circulating levels of amino acid using different methods. [file 12916_2022_2612_MOESM1_ESM.xlsx]

## Sheet: Title page
Table S1. Overview of observational studies investigating associations of amino acids with blood pressure or hypertension
Table S2. Definitions and the unique data identifiers within UK Biobank data
Table S3. Characteristics of the instrumental variables for circulating levels of amino acids in primary analyses
Table S4. Association of selected SNPs in our primary analyses with potential confounders
Table S5. Characteristics of the broad sets of instrumental variables for circulating levels of amino acids in sensitivity analysis
Table S6. Characteristics of instrumental variables for SBP, DBP and hypertension in reverse MR analyses
Table S7. Characteristics of participants from UK Biobank included in the MR analyses
Table S8. Causal effects of circulating levels of amino acids on BP and hypertension using different methods
Table S9. Causal effects of circulating levels of amino acids on BP and hypertension using the broad sets of instrumental variables
Table S10. MVMR estimates the independent effects of BCAA and glycine on SBP, DBP and risk of hypertension
Table S11. Causal effects of BP and hypertension on circulating levels of amino acid using different methods

## Sheet: ST1
	Table S1. Overview of observational studies investigating associations of amino acids with blood pressure or hypertension
	PMID	Authors	Year	Study/Location	Platform	Sample Size	Biological sample	Amino Acids and effects on BP/hypertension
	18425110	Holmes E et al.	2008	The INTERMAP epidemiological study	H1-NMR	China, n = 832; Japan, n = 1,138; UK, n = 496; and USA, n = 2,164	Urine	Alanine (↑)
	25535139	Zhong L et al.	2014	Uygur people of Qira County, Hotan, and Xinjiang	H1-NMR	256	Blood	Valine, alanine (↓)
	25479872	Wang L et al.	2015	Xijing Hospital (Xi’an, China)	GC-MS	Young hypertensive men (n = 20) Healthy controls (n = 20)	Plasma	Glycine, lysine, and cystine (↓)
	27119083	Hao Y et al.	2016	Chinese Multiprovincial Cohort Study - Beijing Project	GC/MS	460	Serum	Threonine, phenylalanine(↓)
	27245178	Dietrich S et al.	2016	European Prospective Investigation Into Cancer and Nutrition (EPIC)–Potsdam study.	FIA-MS	135 cases and 981 noncases of incident hypertension	Serum	Serine and glycine(↓)
	28958693	Ntzouvani A et al.	2017	Athens, Attica	GC-MS/MS and LC-MS/MS	100 middle-aged men	Plasma	Glutamine, glycine, serine, asparagine(↓)
	31587574	Flores-Guerrero JL et al.	2019	The PREVEND Study,Groningen, the Netherlands	NMR	4169	Plasma	Leucine, isoleucine, valine(↑)
	30801385	Mels CM et al.	2019	the African-PREDICT study	NMR; LC–MS/MS; GC–TOF-MS	160	Serum	Alanine, glutamine, glycine, histidine, serine (↓)
	33322015	Mahbub MH et al.	2020	Shimane Prefecture, Japan	HPLC–ESI–MS	2805 healthy controls and 2735 cases of hypertension	Blood	Leucine, isoleucine, valine (↑)

## Sheet: ST2
	Table S2. Definitions and the unique data identifiers within UK Biobank data
	Item	Data field
	Genearl information
	Sex	31
	Age when attended assessment centre	21003
	UK Biobank assessment centre	54
	Sample-QC process
	Genetic Sex	22001
	Genetic ethnic grouping	22006
	Sex Chromosome Aneuploidy	22019
	Heterozygosity Outlier	22027
	Use in phasing Chromosomes 1-22	22028
	Used in PCA	22020
	Kinship 1	22021
	Kinship 2	UK Biobank Resource 531
	Biological measurement
	LDL, (mmol/L)	30780
	HDL, (mmol/L)	30760
	Triglycerides, (mmol/L)	30870
	Cholesterol, (mmol/L)	30690
	HbA1c, (mmol/mol)	30750
	Glucose, (mmol/L)	30740
	Systolic blood pressure, automated reading, (mmHg)	4080
	Diastolic blood pressure, automated reading, (mmHg)	4079
	Body mass index, (Kg/m2)	21001
	Body fat percentage, (%)	23099
	Heath information
	Medication usage	6177 for male ; 6153 for female
	main ICD 10	41202
	secondary ICD 10	41204
	main ICD 9	41203
	secondary ICD 9	41205
	Circulating amino acids
	Alanine, (mmol/l)	23460
	Glutamine, (mmol/l)	23461
	Glycine, (mmol/l)	23462
	Histidine, (mmol/l)	23463
	Isoleucine, (mmol/l)	23465
	Leucine, (mmol/l)	23466
	Valine, (mmol/l)	23467
	Phenylalanine, (mmol/l)	23468
	Tyrosine, (mmol/l)	23469
	Hypertension
	Medication usage	Blood pressure medication
	ICD 10	I10
	ICD 9	401
	Blood pressure	SBP>140 mmHg, DPB>90 mmHg
	Coronary artery disease*
	ICD 10	I21, I22, I23, I24, I25.1, I25.2, I25.5, I25.6, I25.8, I25.9
	ICD 9	410, 411, 412, 414.0, 414.8, 414.9
	OPCS 4	K40-46, K49, K50.1, K50.2, K50.4, K75
	ICD, International Classification of Disease
	OPCS, Office of Population Censuses and Surveys Classification of Surgical Operations and Procedures.
	*The CAD cases were defined according to Larsson SC, Mason AM, Back M, Klarin D, Damrauer SM, Million Veteran Program, Michaelsson K, Burgess S: Genetic predisposition to smoking in relation to 14 cardiovascular diseases. Eur Heart J 2020, 41(35):3304-3310

## Sheet: ST3
	Table S3. Characteristics of the instrumental variables for circulating levels of amino acids in primary analyses
	Exposure	SNP	Chromosome	Position	Closest Gene	EA	NEA	EAF	Beta	Se	P value	Variance Explain	F statistics
	Leu	rs10014755	4	89223504	PPM1K-DT	A	G	0.4729	-0.0912	0.0039	6.5e-122	0.00442474	546.831
		rs59447375	16	70449211	ST3GAL2	T	C	0.8827	0.0862	0.006	3.793e-46	0.00167476	206.398
		rs4665972	2	27598097	SNX17	T	C	0.3915	0.0468	0.004	1.077e-31	0.00111135	136.888
		rs117643180	17	7185779	SLC2A4	A	C	0.0262	-0.1119	0.0123	7.296e-20	0.000672237	82.7643
		rs9941087	16	72118324	TXNL4B	A	G	0.3446	0.0369	0.0041	8.263e-20	0.0006579	80.9987
		rs2638314	12	56866334	SPRYD4	A	T	0.1805	0.0404	0.005	1.047e-15	0.000530338	65.2853
		rs114796149	4	88920985	PKD2	A	G	0.0205	0.1152	0.0144	1.402e-15	0.000528991	63.9989
		rs6840723	4	89140833	ABCG2	A	C	0.74	0.0352	0.0044	1.996e-15	0.000519898	63.999
		rs9653282	2	165554658	COBLL1	A	T	0.644	0.031	0.004	1.947e-14	0.000487932	60.0615
		rs4801776	19	49304215	BCAT2	T	C	0.2909	-0.0325	0.0044	1.699e-13	0.000450983	54.5575
		rs4367138	4	89107653	ABCG2	A	G	0.6139	-0.0263	0.004	6.593e-11	0.000351237	43.2299
		rs2422358	2	65231806	SLC1A4	A	T	0.564	-0.0248	0.0041	1.44e-09	0.000297279	36.5872
		rs145815601	1	155027082	DCST1-AS1	T	G	0.0359	-0.0619	0.0107	6.423e-09	0.000274591	33.4662
		rs9757777	3	136188708	STAG1	C	G	0.2685	-0.0253	0.0044	7.276e-09	0.000268648	33.062
		rs5747934	22	18915282	LOC102724788,PRODH	T	C	0.0401	-0.0582	0.0103	1.438e-08	0.000269954	31.9274
		rs10774625	12	111910219	ATXN2	A	G	0.4895	0.0221	0.0039	1.44e-08	0.000260913	32.1106
		rs7672	16	68294800	PLA2G15	C	G	0.2868	0.0242	0.0043	2.021e-08	0.000257363	31.6728
		rs1399623	2	227127672	LOC646736	A	C	0.3847	-0.022	0.004	4.256e-08	0.000245797	30.2495
	Ile	rs10014755	4	89223504	PPM1K-DT	A	G	0.4732	-0.0692	0.004	3.671e-68	0.00242558	299.285
		rs4665972	2	27598097	SNX17	T	C	0.3915	0.0478	0.0041	1.158e-31	0.00110304	135.919
		rs75950518	16	70378917	LOC100506083	T	C	0.1164	-0.0702	0.0062	7.188e-30	0.00104049	128.199
		rs545587	19	49319664	HSD17B14	A	C	0.4803	-0.0379	0.004	5.337e-21	0.000748799	89.7741
		rs7298123	12	56860073	SPRYD4	T	C	0.8017	-0.0413	0.005	1.122e-16	0.000554001	68.2265
		rs117643180	17	7185779	SLC2A4	A	C	0.0262	-0.1016	0.0125	4.904e-16	0.000536446	66.0633
		rs12692737	2	165554309	COBLL1	A	C	0.3557	-0.0313	0.0041	3.561e-14	0.00047326	58.2792
		rs13119417	4	89143112	ABCG2	A	G	0.2569	-0.0331	0.0045	3.28e-13	0.000439378	54.1033
		rs607356	19	49371241	PLEKHA4	T	C	0.6814	0.0258	0.0042	1.079e-09	0.000306483	37.7341
		rs2422358	2	65231806	SLC1A4	A	T	0.564	-0.0243	0.0042	6.017e-09	0.000271884	33.4739
		rs4367138	4	89107653	ABCG2	A	G	0.6135	-0.0231	0.0041	2.035e-08	0.000257823	31.7431
		rs1471741	3	136328268	STAG1	T	C	0.2606	-0.0255	0.0046	2.585e-08	0.000249604	30.7297
	Val	rs10014755	4	89223504	PPM1K-DT	A	G	0.4731	-0.107	0.0039	2.45e-164	0.00607324	752.716
		rs2422358	2	65231806	SLC1A4	A	T	0.564	-0.0648	0.0041	1.273e-55	0.00202366	249.79
		rs75950518	16	70378917	LOC100506083	T	C	0.1165	-0.0851	0.0061	4.425e-44	0.00157748	194.622
		rs117643180	17	7185779	SLC2A4	A	C	0.0262	-0.1684	0.0124	2.769e-42	0.00149497	184.431
		rs4665972	2	27598097	SNX17	T	C	0.3914	0.047	0.004	1.74e-31	0.0011195	138.06
		rs7655059	4	89149144	ABCG2	C	G	0.818	0.0549	0.0051	4.324e-27	0.000939791	115.877
		rs4801776	19	49304215	BCAT2	T	C	0.2907	-0.0472	0.0044	2.839e-26	0.000950509	115.072
		rs2638314	12	56866334	SPRYD4	A	T	0.1804	0.0426	0.0051	4.986e-17	0.000566076	69.7705
		rs9653282	2	165554658	COBLL1	A	T	0.6439	0.0339	0.0041	9.962e-17	0.000554672	68.3636
		rs17096421	10	88820592	GLUD1	A	T	0.9447	-0.0588	0.0088	2.464e-11	0.000369009	44.646
		rs6725785	2	65181253	LINC02245	A	C	0.7729	0.0307	0.0047	4.508e-11	0.000346239	42.6652
		rs12368387	12	122607112	MLXIP	A	G	0.326	0.0267	0.0042	1.35e-10	0.000327962	40.4126
		rs8081274	17	79672355	MRPL12	A	C	0.8395	0.0341	0.0053	1.632e-10	0.000335931	41.3952
		rs10006312	4	89238369	PPM1K-DT	C	G	0.1322	-0.0387	0.0062	4.598e-10	0.000322035	38.9611
		rs62127968	19	49339710	HSD17B14	T	C	0.9857	-0.117	0.019	7.839e-10	0.000316538	37.919
		rs5747934	22	18915282	LOC102724788,PRODH	T	C	0.04	-0.0633	0.0104	9.97e-10	0.000313145	37.0453
		rs66921136	19	7197880	INSR	T	C	0.281	0.0266	0.0044	1.024e-09	0.0002966	36.5469
		rs143891741	4	89152105	ABCG2	A	C	0.0199	0.0952	0.0157	1.217e-09	0.000303909	36.7678
		rs1471741	3	136328268	STAG1	T	C	0.2607	-0.027	0.0045	2.307e-09	0.000292158	35.9994
		rs1399623	2	227127672	LOC646736	A	C	0.3848	-0.0239	0.004	3.529e-09	0.000289722	35.7
		rs222847	17	7185417	SLC2A4	A	T	0.0533	-0.0517	0.0089	5.935e-09	0.000273851	33.7438
		rs139551203	4	89178403	PPM1K	T	C	0.0128	0.1174	0.0202	6e-09	0.000281979	33.7774
		rs6499295	16	70117188	PDXDC2P-NPIPB14P	A	G	0.5938	-0.0247	0.0043	6.247e-09	0.000272734	32.9951
		rs62271373	3	150066540	LINC01214	A	T	0.0578	0.0484	0.0086	1.759e-08	0.000257054	31.6728
		rs11596698	10	74069445	DNAJB12	C	G	0.6558	0.0232	0.0041	2.106e-08	0.000259859	32.0185
		rs7650482	3	12841804	CAND2	A	G	0.3547	0.0227	0.0041	2.56e-08	0.000248773	30.6533
		rs1043466	7	99054289	CPSF4	T	G	0.8354	0.0297	0.0053	2.859e-08	0.000261803	31.4018
		rs3826408	17	7101292	DLG4	T	C	0.4627	0.0218	0.0039	3.066e-08	0.000258239	31.2447
		rs2904552	22	18905964	LOC102724788,PRODH	T	C	0.1015	-0.0379	0.0069	3.732e-08	0.000251864	30.1698
		rs2738787	20	62328375	TNFRSF6B	A	G	0.0819	-0.0388	0.0071	4.632e-08	0.000242379	29.8634
	Ala	rs2933243	12	56860577	SPRYD4	A	G	0.1807	0.0821	0.0052	2.272e-56	0.00202076	249.271
		rs4665972	2	27598097	SNX17	T	C	0.3915	0.0582	0.0041	1.623e-45	0.00163412	201.498
		rs8061221	16	70078960	PDXDC2P-NPIPB14P	A	G	0.7482	0.0609	0.0047	9.284e-39	0.00136197	167.893
		rs7963399	12	47214292	SLC38A4	T	C	0.3585	0.0521	0.0042	7.132e-36	0.00124839	153.876
		rs2160387	2	65220910	SLC1A4	T	C	0.5766	0.0481	0.004	5.702e-33	0.00117321	144.598
		rs112223761	12	47130354	SLC38A4	T	C	0.7919	-0.0584	0.0049	1.509e-32	0.00115252	142.045
		rs2168101	11	8255408	LMO1	A	C	0.3118	-0.0528	0.0045	4.864e-32	0.00111706	137.669
		rs2808454	1	207231751	PFKFB2	A	T	0.4603	0.0455	0.004	4.95e-30	0.00104994	129.389
		rs79687284	1	214150821	PROX1-AS1	C	G	0.0338	0.1321	0.0116	8.029e-30	0.00109079	129.683
		rs35949039	16	70572605	SF3B3	T	G	0.1064	0.0624	0.0065	1.213e-21	0.000748075	92.1585
		rs17122673	12	59990767	SLC16A7	T	C	0.8952	-0.0614	0.0066	7.96e-21	0.000702529	86.545
		rs76247316	3	160082284	TRIM59-IFT80	T	C	0.5144	0.0358	0.004	2.175e-19	0.000650261	80.1012
		rs4693210	4	89208565	PPM1K-DT	A	G	0.5632	0.0321	0.004	1.2e-15	0.000522866	64.3996
		rs13277542	8	145747920	LRRC24	T	G	0.508	0.0313	0.0041	1.161e-14	0.000473191	58.2792
		rs1858714	8	17378898	SLC7A2	T	G	0.7634	0.034	0.0047	5.073e-13	0.000424918	52.3305
		rs34266607	17	79636842	CCDC137	T	C	0.7881	0.035	0.0049	6.655e-13	0.000414278	51.0196
		rs7943847	11	18400514	MIR3159	T	C	0.5673	0.0286	0.004	1.119e-12	0.000415107	51.1217
		rs3892354	9	4282942	GLIS3	T	G	0.4186	0.028	0.004	3.352e-12	0.000397866	48.9992
		rs7978353	12	122617989	MLXIP	A	G	0.5846	-0.0281	0.004	3.597e-12	0.000400712	49.3498
		rs74763072	8	17420369	SLC7A2	A	G	0.0263	0.0876	0.0127	6.177e-12	0.000386326	47.5766
		rs2854643	22	19189706	CLTCL1	T	C	0.3656	-0.028	0.0041	1.006e-11	0.000378708	46.6381
		rs10440833	6	20688121	CDKAL1	A	T	0.2728	0.0301	0.0045	1.594e-11	0.000363299	44.7405
		rs35257223	16	70660449	IL34	A	G	0.0763	-0.0503	0.0077	5e-11	0.000346517	42.6724
		rs35635959	17	40772288	TUBG1	T	C	0.7204	-0.0288	0.0044	7.974e-11	0.000347896	42.8423
		rs138373837	5	36219710	NADK2	T	C	0.0228	-0.0883	0.0136	9.466e-11	0.000342307	42.1538
		rs2058919	14	75310812	YLPM1	C	G	0.6056	-0.0257	0.0041	2.481e-10	0.000319061	39.2909
		rs9888796	16	68297589	SLC7A6	T	C	0.2594	0.0287	0.0045	2.539e-10	0.000330311	40.6754
		rs12826964	12	133140853	FBRSL1	A	G	0.4981	0.0249	0.004	4.824e-10	0.000316141	38.75
		rs4846922	1	230307182	GALNT2	T	C	0.3492	-0.0259	0.0042	6.856e-10	0.000308807	38.0272
		rs36034727	17	80190567	SLC16A3	T	C	0.6999	-0.0267	0.0044	1.415e-09	0.000299021	36.8222
		rs35606005	3	123129170	ADCY5	T	C	0.2641	-0.0274	0.0046	1.956e-09	0.000288125	35.4796
		rs8107974	19	19388500	SUGP1	A	T	0.9243	0.044	0.0076	6.317e-09	0.000272195	33.5175
		rs61807822	1	118171453	TENT5C	C	G	0.3239	0.0242	0.0042	1.092e-08	0.00026961	33.199
		rs4470984	7	56033558	NIPSNAP2	A	G	0.2327	0.027	0.0047	1.188e-08	0.000267997	33.0008
		rs78432974	9	22132576	CDKN2B-AS1	T	C	0.0539	-0.0518	0.0091	1.325e-08	0.000263138	32.4018
		rs2704797	3	71408090	FOXP1	T	C	0.6878	-0.0245	0.0043	1.563e-08	0.00026363	32.463
		rs10804183	2	211327901	LANCL1-AS1	A	G	0.4291	0.0227	0.004	1.698e-08	0.000261538	32.2051
		rs28886378	8	49914172	PPDPFL	A	G	0.4392	0.023	0.0041	1.939e-08	0.000255559	31.4689
		rs117307872	12	47469731	AMIGO2	A	C	0.0259	-0.0715	0.0129	2.68e-08	0.000249489	30.7203
		rs72995652	2	103171651	SLC9A4	A	C	0.1372	0.0316	0.0058	4.772e-08	0.000241061	29.6832
	Phe	rs1722383	12	103245802	PAH	A	G	0.3895	0.1036	0.0042	6.23e-137	0.00510019	608.434
		rs4646986	12	103305409	PAH	A	G	0.2995	-0.0648	0.0044	2.825e-48	0.00179059	216.889
		rs10750864	11	57259694	SLC43A1	A	T	0.7425	0.054	0.0047	8.131e-31	0.00109057	132.003
		rs17253619	14	55411744	WDHD1	T	C	0.8836	-0.0622	0.0063	4.134e-23	0.000805521	97.4748
		rs6456703	6	25826119	SLC17A1	T	C	0.2507	-0.0355	0.0047	2.417e-14	0.000471598	57.0498
		rs76641468	6	52716299	GSTA5	T	C	0.0529	-0.0616	0.0095	7.642e-11	0.000347611	42.0443
		rs2373869	12	103413796	ASCL1	C	G	0.6669	-0.0273	0.0044	4.033e-10	0.00031828	38.4957
		rs12299423	12	103623855	LOC101929058	A	G	0.9435	-0.0525	0.0093	1.749e-08	0.000263493	31.8673
	Tyr	rs12206654	6	111556834	SLC16A10	T	C	0.8591	-0.1838	0.0057	3.31e-224	0.00837756	1039.76
		rs150851429	16	71625831	TAT	C	G	0.0162	0.3839	0.0167	4.03e-117	0.00444447	528.44
		rs138866361	6	111626396	REV3L	A	G	0.0139	0.2691	0.0175	2.641e-53	0.00196021	236.453
		rs7979473	12	121420260	HNF1A	A	G	0.3959	0.0589	0.0041	3.66e-47	0.00167404	206.374
		rs11075888	16	71458581	LINC02136	A	G	0.5175	-0.057	0.004	7.742e-46	0.00164716	203.059
		rs2638314	12	56866334	SPRYD4	A	T	0.1804	0.0718	0.0052	4.104e-44	0.00154669	190.649
		rs71562284	6	111532158	SLC16A10	A	G	0.9652	0.1442	0.0111	1.973e-38	0.00136937	168.763
		rs970218	6	111952820	TRAF3IP2	C	G	0.285	-0.0471	0.0044	5.501e-27	0.00093017	114.585
		rs62421901	6	111395505	SLC16A10	A	G	0.9118	0.0736	0.0073	1.355e-23	0.000840541	101.649
		rs4149056	12	21331549	SLCO1B1	T	C	0.8414	0.0523	0.0054	6.849e-22	0.000775596	93.8013
		rs1800759	4	100065509	LOC100507053	T	G	0.3906	0.0388	0.0041	2.727e-21	0.000740504	89.5547
		rs62056460	16	71783658	AP1G1	T	C	0.1876	-0.0471	0.0052	1.296e-19	0.000692628	82.0404
		rs79295634	12	47180008	SLC38A4	A	G	0.9312	-0.0706	0.0078	2.227e-19	0.00066523	81.9244
		rs4399232	10	64999490	JMJD1C	T	C	0.4772	0.034	0.004	7.326e-18	0.000586691	72.2488
		rs116983586	6	111562646	SLC16A10	A	G	0.0146	0.1447	0.0168	8.784e-18	0.000602413	74.1842
		rs740122	7	28166442	JAZF1	A	G	0.2112	-0.0414	0.0048	1.001e-17	0.000604073	74.3894
		rs4760099	12	122318723	HPD	A	G	0.1409	0.049	0.0057	1.262e-17	0.000600089	73.8985
		rs2980888	8	126507308	TRIB1	T	C	0.2936	0.0373	0.0044	1.337e-17	0.000583569	71.863
		rs174536	11	61551927	MYRF	A	C	0.6451	-0.0348	0.0041	2.935e-17	0.000585015	72.0417
		rs6575901	14	102691854	WDR20	T	C	0.7912	0.0373	0.0049	1.644e-14	0.000470599	57.9453
		rs411068	6	111647389	REV3L	A	G	0.0255	0.0986	0.013	3.591e-14	0.000467183	57.5255
		rs1471741	3	136328268	STAG1	T	C	0.2607	-0.0337	0.0046	1.755e-13	0.000435898	53.6707
		rs117433004	6	112261580	LINC02527	A	G	0.0587	0.0631	0.0086	2.449e-13	0.000437233	53.8338
		rs78243804	6	111561065	SLC16A10	T	C	0.9366	0.0623	0.0086	3.776e-13	0.000426211	52.4774
		rs9898	3	186390627	HRG	T	C	0.3239	0.0294	0.0043	5.282e-12	0.000386672	46.7467
		rs2294922	22	44379565	SAMM50	C	G	0.2131	0.0335	0.0049	6.139e-12	0.000386631	46.7402
		rs4575545	16	79755446	MAFTRR	A	G	0.3073	0.0298	0.0044	9.694e-12	0.000387352	45.8691
		rs2168101	11	8255408	LMO1	A	C	0.3118	-0.0299	0.0045	1.837e-11	0.000358588	44.1479
		rs117080580	6	111513517	SLC16A10	A	G	0.0265	-0.0863	0.0129	2.406e-11	0.000363505	44.7543
		rs3817446	12	103260819	PAH	T	C	0.7705	0.0313	0.0047	3.58e-11	0.000366846	44.3492
		rs35004366	6	110888780	CDK19	A	G	0.019	0.0989	0.0154	1.285e-10	0.000335001	41.2424
		rs56401710	6	43269180	SLC22A7	A	C	0.6049	-0.0254	0.0041	3.52e-10	0.000311741	38.3789
		rs77388321	12	59946808	SLC16A7	C	G	0.1108	0.0394	0.0063	4.316e-10	0.000317695	39.1115
		rs1800961	20	43042364	HNF4A	T	C	0.0318	-0.0702	0.0114	7.295e-10	0.000313674	37.919
		rs4722551	7	25991826	MIR148A	T	C	0.8336	0.0324	0.0054	1.419e-09	0.000297799	35.9994
		rs11099675	4	148985104	ARHGAP10	T	C	0.2458	0.0274	0.0046	3.017e-09	0.000288198	35.4796
		rs6889986	5	90207399	ADGRV1	A	G	0.4079	0.0234	0.004	5.635e-09	0.000277985	34.2219
		rs3742887	14	69262441	ZFP36L1	A	G	0.2906	0.025	0.0043	8.014e-09	0.000274573	33.8015
		rs7256200	19	45415935	APOC1	T	G	0.1334	-0.0336	0.0059	9.972e-09	0.000263445	32.4315
		rs1433210	4	124766956	LINC01091	A	C	0.7548	0.0261	0.0046	1.254e-08	0.000261504	32.1928
		rs7019778	9	22134651	CDKN2B-AS1	A	C	0.5702	0.0223	0.0041	3.715e-08	0.000244763	29.5825
		rs17511504	6	111630527	REV3L	A	G	0.0322	-0.0647	0.0118	4.562e-08	0.000251223	30.0633
	His	rs4762254	12	96330581	CCDC38	A	G	0.4613	-0.0561	0.0041	9.604e-43	0.00159244	187.219
		rs2939302	12	56860020	SPRYD4	A	G	0.1813	0.0599	0.0053	2.363e-29	0.00108702	127.73
		rs72933867	2	211588178	CPS1	T	C	0.7921	0.056	0.0051	5.41e-28	0.00102611	120.567
		rs7966262	12	96433079	LTA4H	A	T	0.8456	0.0611	0.0057	1.745e-26	0.000977968	114.901
		rs1998848	14	21492229	NDRG2	A	G	0.0313	0.1683	0.0163	4.111e-25	0.000907435	106.607
		rs61938810	12	96510822	LTA4H	T	C	0.1311	0.0589	0.0061	2.754e-22	0.000793669	93.2317
		rs34004251	3	148929951	CP	A	T	0.1848	-0.0501	0.0053	5.753e-21	0.000760694	89.3545
		rs11612530	12	96159659	NTN4	T	C	0.0453	0.0833	0.0099	3.043e-17	0.000602792	70.7966
		rs1958393	14	21516447	NDRG2	C	G	0.8901	-0.0558	0.0067	6.5e-17	0.000590586	69.3604
		rs4665972	2	27598097	SNX17	T	C	0.3924	-0.0326	0.0042	1.28e-14	0.000513007	60.2461
		rs1883711	20	39179822	MAFB	C	G	0.0367	0.0884	0.0116	2.536e-14	0.000494532	58.0739
		rs2272662	8	145639726	SLC39A4	T	C	0.4225	-0.0308	0.0042	2.532e-13	0.000457941	53.7769
		rs12092528	1	169253984	NME7	A	G	0.5794	0.0296	0.0042	1.154e-12	0.000422975	49.6681
		rs139974673	15	44027885	CATSPER2P1	T	C	0.9761	-0.095	0.0137	3.913e-12	0.000410765	48.0838
		rs76191003	12	47182531	SLC38A4	T	C	0.0694	0.0543	0.0081	1.775e-11	0.000382713	44.9389
		rs709932	14	94849201	SERPINA1	T	C	0.1521	0.0378	0.0057	3.753e-11	0.000374515	43.9771
		rs1958029	14	21491151	NDRG2	A	G	0.9079	0.0486	0.0074	4.438e-11	0.000367342	43.1322
		rs11680040	2	211485187	CPS1	T	C	0.3676	0.0279	0.0042	4.805e-11	0.000375803	44.1268
		rs2168101	11	8255408	LMO1	A	C	0.3142	-0.0298	0.0046	8.156e-11	0.000357417	41.9671
		rs11621792	14	24871926	NYNRIN	T	C	0.4431	-0.0267	0.0042	1.522e-10	0.000344182	40.4126
		rs598899	15	42486859	VPS39	A	G	0.8905	0.0405	0.0067	1.488e-09	0.000311202	36.5387
		rs6791534	3	148872000	HPS3	T	C	0.5243	0.0227	0.0041	3.333e-08	0.000261084	30.6533
		rs116846236	6	134872119	LOC101928304	A	G	0.9724	0.0732	0.0134	4.588e-08	0.000254169	29.8404
	Gln	rs7298123	12	56860073	SPRYD4	T	C	0.8016	0.2265	0.005	1.27E-447	0.0164776	2052.06
		rs7078003	10	99359412	HOGA1	T	C	0.1826	0.0995	0.0052	6.935e-83	0.00298025	366.128
		rs4665972	2	27598097	SNX17	T	C	0.3914	-0.0752	0.0041	1.401e-74	0.00273894	336.404
		rs79297632	12	47181325	SLC38A4	C	G	0.0682	0.1301	0.0079	3.597e-61	0.00220926	271.202
		rs1921908	2	191735207	GLS	A	G	0.2524	-0.0704	0.0046	3.643e-52	0.00191311	234.219
		rs2168101	11	8255408	LMO1	A	C	0.3117	-0.0678	0.0045	2.045e-51	0.00184987	227.001
		rs79687284	1	214150821	PROX1-AS1	C	G	0.0338	0.1501	0.0116	3.584e-38	0.00139387	167.432
		rs17122673	12	59990767	SLC16A7	T	C	0.8952	-0.0778	0.0066	1.67e-32	0.0011332	138.952
		rs17145750	7	73026378	MLXIPL	T	C	0.1606	0.0634	0.0054	2.455e-31	0.00112411	137.843
		rs141768399	12	56888701	GLS2	T	C	0.0912	0.0816	0.0075	1.389e-27	0.000983475	118.372
		rs7309526	12	57077615	PTGES3	T	C	0.2747	-0.0483	0.0045	7.977e-27	0.000939668	115.203
		rs12632030	3	160133339	TRIM59-IFT80	T	C	0.5147	0.0403	0.004	4.562e-24	0.000828006	101.504
		rs1998848	14	21492229	NDRG2	A	G	0.0277	0.1429	0.0161	7.875e-19	0.00064907	78.7781
		rs79838296	8	17419074	SLC7A2	A	G	0.0307	0.1022	0.0122	6.042e-17	0.000584673	70.1738
		rs78431863	11	74109553	MIR548AL,PGM2L1	T	C	0.0392	0.0859	0.0105	3.183e-16	0.000546119	66.9269
		rs28601761	8	126500031	TRIB1	C	G	0.5756	-0.033	0.0041	6.166e-16	0.000528612	64.7818
		rs10116772	9	4290541	GLIS3	A	C	0.4052	0.0319	0.004	3.325e-15	0.00051897	63.5996
		rs9482770	6	127443092	RSPO3	T	C	0.5488	0.0311	0.004	1.015e-14	0.000493283	60.4496
		rs4766214	12	4290249	CCND2-AS1	A	G	0.5543	0.0309	0.004	2.409e-14	0.00048697	59.6747
		rs1557598	8	17372029	SLC7A2	A	G	0.6802	0.0326	0.0043	4.645e-14	0.000469053	57.4766
		rs12881221	14	21532312	NDRG2	T	C	0.1602	0.0401	0.0055	2.596e-13	0.000433795	53.1565
		rs3736951	14	100796401	SLC25A47	T	C	0.5036	0.0298	0.0041	2.63e-13	0.00043914	52.8272
		rs117433039	12	47160241	SLC38A4	T	C	0.9679	0.0848	0.0116	3.163e-13	0.000444245	53.4403
		rs7946331	11	18400973	MIR3159	A	G	0.5697	0.0294	0.0041	4.703e-13	0.000427382	51.4185
		rs3001428	12	57506350	STAT6	A	G	0.0505	-0.0662	0.0094	1.504e-12	0.000412304	49.5967
		rs10440833	6	20688121	CDKAL1	A	T	0.2726	0.0313	0.0045	2.927e-12	0.000394816	48.379
		rs28929474	14	94844947	SERPINA1	T	C	0.02	0.0978	0.0143	7.493e-12	0.000381724	46.7734
		rs2294915	22	44340904	PNPLA3	T	C	0.2375	0.0323	0.0047	8.432e-12	0.00039258	47.2283
		rs6584138	10	99385055	MORN4	A	C	0.4549	-0.0274	0.004	1.108e-11	0.000390017	46.9217
		rs2608977	6	131877661	ARG1	T	C	0.7716	0.0318	0.0048	2.782e-11	0.000358206	43.8899
		rs74641138	12	56848079	MIP	T	C	0.0326	0.0788	0.0119	3.612e-11	0.000368185	43.8481
		rs117519814	15	44052248	PDIA3	A	G	0.0638	0.0531	0.0084	2.426e-10	0.000326133	39.9598
		rs1975283	1	118142558	LOC100996263	A	C	0.3203	0.0255	0.0043	2.312e-09	0.000287031	35.1671
		rs2080087	14	75365062	DLST	A	G	0.4528	0.024	0.004	2.635e-09	0.000299257	35.9994
		rs58321169	6	126868567	MIR588	T	C	0.2698	0.0268	0.0046	4.329e-09	0.000277045	33.9427
		rs117643180	17	7185779	SLC2A4	A	C	0.0262	0.0739	0.0126	4.911e-09	0.000280767	34.3986
		rs7224922	17	25628161	WSB1	A	G	0.4081	0.0234	0.004	6.94e-09	0.000279321	34.2219
		rs2236744	20	56136954	PCK1	C	G	0.5041	-0.0228	0.004	9.336e-09	0.000265184	32.4895
		rs11649610	16	70046721	PDXDC2P-NPIPB14P	T	C	0.288	-0.026	0.0045	9.639e-09	0.000280326	33.3822
		rs75827057	3	167791602	GOLIM4	A	G	0.808	0.0303	0.0053	1.235e-08	0.000266775	32.6833
		rs117001881	12	57304853	SDR9C7	A	G	0.0114	-0.1143	0.0201	1.35e-08	0.000271543	32.3365
		rs12502808	4	69414240	UGT2B17	A	T	0.3624	-0.0285	0.005	1.409e-08	0.000281624	32.4894
		rs17680262	12	110354536	TCHP	T	C	0.0974	-0.0385	0.0069	1.919e-08	0.000258813	31.1326
		rs2650000	12	121388962	HNF1A-AS1	A	C	0.3502	0.0234	0.0042	2.449e-08	0.000258041	31.0403
		rs784504	3	39195260	CSRNP1	C	G	0.8049	-0.0282	0.0051	2.655e-08	0.000249553	30.5739
		rs2465624	12	47350414	AMIGO2	T	G	0.3035	0.0242	0.0044	2.658e-08	0.000246908	30.2495
		rs6458228	6	41543793	FOXP4	A	C	0.2818	0.0246	0.0045	3.224e-08	0.000243927	29.884
		rs62518081	8	134325969	NDRG1	A	G	0.1105	0.0354	0.0064	3.738e-08	0.000249719	30.5942
		rs12066375	1	169213742	NME7	T	C	0.5916	0.0226	0.0041	4.004e-08	0.000248	30.3838
	Gly	rs12476133	2	211543401	CPS1	C	G	0.7283	0.2149	0.0043	1.20E-553	0.0209083	2497.63
		rs17734637	2	211658830	CPS1	C	G	0.1732	0.217	0.0049	3.23E-423	0.0164917	1961.19
		rs74383932	2	211608006	CPS1	C	G	0.0307	0.4232	0.0114	3.2e-304	0.0118687	1378.08
		rs143955150	2	211652327	CPS1	A	G	0.0333	0.3936	0.0111	1.18e-273	0.0107444	1257.35
		rs114338044	2	211615121	CPS1	A	G	0.9789	-0.3151	0.0131	6.65e-128	0.00497275	578.558
		rs13422831	2	211883254	CPS1	T	G	0.8272	0.1121	0.005	1.41e-112	0.0042791	502.648
		rs72930539	2	211340225	LANCL1	A	T	0.204	-0.1047	0.0047	5.06e-112	0.00422484	496.238
		rs55888687	2	211718361	CPS1	T	C	0.8174	0.1035	0.005	5.59e-97	0.00365013	428.483
		rs4841133	8	9183664	LOC157273	A	G	0.0977	0.1265	0.0065	1.504e-84	0.00322782	378.745
		rs55933544	9	6534080	GLDC	T	C	0.2631	-0.0805	0.0044	1.939e-75	0.00285362	334.718
		rs116224031	2	211689628	CPS1	T	G	0.0117	0.3253	0.018	3.449e-73	0.00286824	326.599
		rs1992855	3	125909669	ALDH1L1-AS2	T	C	0.5849	-0.0686	0.0039	4.128e-70	0.00263825	309.394
		rs8177953	16	81116383	GCSH	T	G	0.9153	0.1133	0.0069	6.784e-60	0.00229988	269.621
		rs28601761	8	126500031	TRIB1	C	G	0.5794	-0.0611	0.0039	1.107e-54	0.00210435	245.44
		rs13240915	7	56090752	PSPH	C	G	0.7569	0.0696	0.0045	2.072e-54	0.0020411	239.214
		rs114210411	2	212313828	ERBB4	A	G	0.0548	0.1251	0.0082	1.831e-52	0.00198601	232.745
		rs62202111	2	211285782	LANCL1-AS1	A	C	0.9757	-0.1838	0.0125	9.302e-49	0.00184515	216.204
		rs10221648	2	211673274	CPS1	A	G	0.9823	0.1969	0.0143	2.924e-43	0.00161833	189.588
		rs16954688	16	81156808	PKD1L2	A	G	0.0469	-0.1225	0.0091	2.586e-41	0.00154699	181.21
		rs116612560	2	211931554	ERBB4	T	C	0.9809	-0.1853	0.0142	5.078e-39	0.00145383	170.281
		rs141797864	2	211741252	CPS1	A	G	0.9765	0.1582	0.0124	4.196e-37	0.00138972	162.765
		rs10095103	8	9226095	LOC157273	T	C	0.4413	-0.0453	0.0039	1.598e-31	0.00115219	134.915
		rs150971421	2	211485471	CPS1	T	G	0.0216	0.1472	0.0129	4.307e-30	0.00112345	130.205
		rs12125269	1	76125211	SLC44A5	A	C	0.2866	0.0458	0.0043	2.615e-26	0.00096901	113.445
		rs140114971	9	5909874	MLANA	A	C	0.9792	-0.1507	0.0149	5.941e-24	0.00087385	102.293
		rs954499	2	211510362	CPS1	T	C	0.025	-0.1267	0.0126	1.233e-23	0.000863773	101.112
		rs79443387	17	45626961	NPEPPS	T	C	0.4982	0.0379	0.0039	9.474e-23	0.000806785	94.4369
		rs77710538	2	212139101	ERBB4	T	C	0.8011	0.0444	0.0048	1.075e-20	0.000731006	85.561
		rs75572678	2	211547515	CPS1	T	C	0.9875	0.153	0.017	1.773e-19	0.000692065	80.9986
		rs6712834	2	210038294	MAP2	T	C	0.4871	0.0333	0.0037	6.094e-19	0.000692047	80.9986
		rs12312144	12	47092662	LOC100288798	A	C	0.1781	0.0445	0.005	7.167e-19	0.000676753	79.2086
		rs114351521	2	211171061	MYL1	T	C	0.0997	-0.0573	0.0066	2.616e-18	0.000644016	75.3727
		rs2638314	12	56866334	SPRYD4	A	T	0.1812	0.0419	0.005	3.874e-17	0.000600048	70.2232
		rs2191906	2	210714162	UNC80	A	G	0.8611	0.0448	0.0055	3.746e-16	0.000577931	66.3473
		rs141866277	15	43950699	PPIP5K1P1-CATSPER2	A	T	0.977	-0.1044	0.0132	3.237e-15	0.000541748	62.5526
		rs77149095	3	125755558	SLC41A3	T	C	0.0512	0.0704	0.0091	1.272e-14	0.000516709	59.8487
		rs562038	1	120254545	PHGDH	C	G	0.6786	0.0313	0.0041	1.76e-14	0.000498043	58.2792
		rs11641929	16	81157812	PKD1L2	A	G	0.2865	-0.0317	0.0042	6.781e-14	0.000486815	56.9656
		rs72999447	19	18236947	MAST3	A	G	0.2553	-0.0323	0.0044	1.792e-13	0.000460519	53.888
		rs1711054	15	58468994	AQP9	C	G	0.5049	-0.0281	0.0038	2.29e-13	0.000467302	54.6812
		rs113282525	2	211022139	KANSL1L	T	C	0.0212	-0.0986	0.0137	5.764e-13	0.000442662	51.7971
		rs72994488	2	211151859	MYL1	A	G	0.9667	-0.076	0.0106	6.285e-13	0.000439326	51.4053
		rs796242	2	211841524	CPS1	T	C	0.9791	0.1013	0.0142	8.34e-13	0.000434915	50.8903
		rs1801133	1	11856378	MTHFR	A	G	0.3273	0.0294	0.0041	9.093e-13	0.000447942	51.4185
		rs6874280	5	90257244	ADGRV1	A	G	0.2818	0.03	0.0043	2.308e-12	0.000415987	48.6741
		rs2168101	11	8255408	LMO1	A	C	0.3108	-0.0302	0.0043	2.392e-12	0.00042155	49.3253
		rs10739110	9	6697128	KDM4C	T	C	0.3687	0.0277	0.004	6.391e-12	0.000417783	47.9548
		rs34976026	2	211512169	CPS1	A	T	0.9417	-0.056	0.0082	9.678e-12	0.000398607	46.6381
		rs62263497	3	125807181	SLC41A3	A	C	0.9304	0.0502	0.0076	3.61e-11	0.000372897	43.6288
		rs2080403	12	345369	SLC6A13	C	G	0.4615	-0.0253	0.0038	4.671e-11	0.000378848	44.3268
		rs13024094	2	212560354	ERBB4	A	G	0.2196	0.03	0.0046	4.916e-11	0.000363517	42.5324
		rs62521039	8	126469765	TRIB1	T	C	0.0596	-0.0541	0.0082	5.607e-11	0.000372018	43.5271
		rs2465624	12	47350414	AMIGO2	T	G	0.3069	0.0274	0.0042	5.77e-11	0.000363747	42.5594
		rs62178224	2	212116165	ERBB4	T	C	0.0158	0.0981	0.015	6.658e-11	0.000365561	42.7709
		rs62259939	3	49386047	GPX1	A	G	0.4279	-0.0248	0.0039	1.49e-10	0.000345607	40.4359
		rs61789561	3	135917627	MSL2	A	G	0.1896	0.0312	0.0049	2.215e-10	0.000346515	40.5424
		rs4760244	12	57837387	INHBC	A	T	0.5063	0.0242	0.0038	3.005e-10	0.000346635	40.5561
		rs76578661	2	211939129	ERBB4	A	G	0.0355	-0.0634	0.0103	7.98e-10	0.000323828	37.8876
		rs4363657	12	21368722	SLCO1B1	T	C	0.8182	-0.0312	0.0051	8.355e-10	0.000326077	37.425
		rs141705179	2	210745915	UNC80	A	G	0.0136	0.1039	0.0173	1.715e-09	0.000311472	36.0688
		rs816417	7	56187107	NUPR2	A	G	0.6357	0.0238	0.004	2.451e-09	0.000302595	35.4019
		rs459193	5	55806751	C5orf67	A	G	0.259	0.026	0.0044	2.498e-09	0.000298439	34.9168
		rs11242109	5	131677047	MIR3936HG	T	G	0.4666	0.0228	0.0038	3.132e-09	0.000307695	35.9994
		rs60218157	8	17424175	SLC7A2	A	C	0.9732	-0.0713	0.0122	4.85e-09	0.000291936	34.1548
		rs34194998	19	7187860	INSR	A	G	0.7368	-0.0251	0.0043	7.311e-09	0.000291237	34.0724
		rs9532939	13	42440496	VWA8	A	T	0.3444	0.0242	0.0042	7.877e-09	0.000283766	33.199
		rs79687284	1	214150821	PROX1-AS1	C	G	0.0341	0.0623	0.0109	1.085e-08	0.000279229	32.6675
		rs6879874	5	176730775	PRELID1,RAB24	A	T	0.2786	-0.0244	0.0043	1.192e-08	0.000275224	32.1985
		rs78970517	2	165554302	COBLL1	T	C	0.1185	0.0328	0.0058	1.338e-08	0.000273358	31.9804
		rs668871	6	160769811	SLC22A3	T	C	0.4736	0.0218	0.0038	1.397e-08	0.000281299	32.9108
		rs28555498	16	79942776	LINC01229	A	G	0.8507	-0.0306	0.0054	1.54e-08	0.000274468	32.1106
		rs1965869	4	89677537	FAM13A	T	C	0.2881	0.0238	0.0043	2.543e-08	0.000266928	30.6344
		rs2943633	2	227054881	LOC646736	A	C	0.47	0.0208	0.0038	3.787e-08	0.000261057	29.9607
		rs12461964	19	41341229	CYP2A6	A	G	0.4978	0.0212	0.0039	4.332e-08	0.000252571	29.5485
		rs77569075	2	209173453	PIKFYVE	T	C	0.0684	-0.0417	0.0076	4.456e-08	0.000257329	30.1049
		rs17024124	1	120253117	PHGDH	A	T	0.9795	-0.0738	0.0135	4.521e-08	0.000255443	29.8839
	Gly_CPS1	rs12476133	2	211543401	CPS1	C	G	0.7283	0.2149	0.0043	1.20E-553	0.0209083	2497.63
		rs17734637	2	211658830	CPS1	C	G	0.1732	0.217	0.0049	3.23E-423	0.0164917	1961.19
		rs74383932	2	211608006	CPS1	C	G	0.0307	0.4232	0.0114	3.2e-304	0.0118687	1378.08
		rs143955150	2	211652327	CPS1	A	G	0.0333	0.3936	0.0111	1.18e-273	0.0107444	1257.35
		rs114338044	2	211615121	CPS1	A	G	0.9789	-0.3151	0.0131	6.65e-128	0.00497275	578.558
		rs13422831	2	211883254	CPS1	T	G	0.8272	0.1121	0.005	1.41e-112	0.0042791	502.648
		rs55888687	2	211718361	CPS1	T	C	0.8174	0.1035	0.005	5.59e-97	0.00365013	428.483
		rs116224031	2	211689628	CPS1	T	G	0.0117	0.3253	0.018	3.449e-73	0.00286824	326.599
		rs10221648	2	211673274	CPS1	A	G	0.9823	0.1969	0.0143	2.924e-43	0.00161833	189.588
		rs141797864	2	211741252	CPS1	A	G	0.9765	0.1582	0.0124	4.196e-37	0.00138972	162.765
		rs150971421	2	211485471	CPS1	T	G	0.0216	0.1472	0.0129	4.307e-30	0.00112345	130.205
		rs954499	2	211510362	CPS1	T	C	0.025	-0.1267	0.0126	1.233e-23	0.000863773	101.112
		rs75572678	2	211547515	CPS1	T	C	0.9875	0.153	0.017	1.773e-19	0.000692065	80.9986
		rs796242	2	211841524	CPS1	T	C	0.9791	0.1013	0.0142	8.34e-13	0.000434915	50.8903
		rs34976026	2	211512169	CPS1	A	T	0.9417	-0.056	0.0082	9.678e-12	0.000398607	46.6381
	Gly_rmCPS1	rs72930539	2	211340225	LANCL1	A	T	0.204	-0.1047	0.0047	5.06e-112	0.00422484	496.238
		rs4841133	8	9183664	LOC157273	A	G	0.0977	0.1265	0.0065	1.504e-84	0.00322782	378.745
		rs55933544	9	6534080	GLDC	T	C	0.2631	-0.0805	0.0044	1.939e-75	0.00285362	334.718
		rs1992855	3	125909669	ALDH1L1-AS2	T	C	0.5849	-0.0686	0.0039	4.128e-70	0.00263825	309.394
		rs8177953	16	81116383	GCSH	T	G	0.9153	0.1133	0.0069	6.784e-60	0.00229988	269.621
		rs28601761	8	126500031	TRIB1	C	G	0.5794	-0.0611	0.0039	1.107e-54	0.00210435	245.44
		rs13240915	7	56090752	PSPH	C	G	0.7569	0.0696	0.0045	2.072e-54	0.0020411	239.214
		rs114210411	2	212313828	ERBB4	A	G	0.0548	0.1251	0.0082	1.831e-52	0.00198601	232.745
		rs62202111	2	211285782	LANCL1-AS1	A	C	0.9757	-0.1838	0.0125	9.302e-49	0.00184515	216.204
		rs16954688	16	81156808	PKD1L2	A	G	0.0469	-0.1225	0.0091	2.586e-41	0.00154699	181.21
		rs116612560	2	211931554	ERBB4	T	C	0.9809	-0.1853	0.0142	5.078e-39	0.00145383	170.281
		rs10095103	8	9226095	LOC157273	T	C	0.4413	-0.0453	0.0039	1.598e-31	0.00115219	134.915
		rs12125269	1	76125211	SLC44A5	A	C	0.2866	0.0458	0.0043	2.615e-26	0.00096901	113.445
		rs140114971	9	5909874	MLANA	A	C	0.9792	-0.1507	0.0149	5.941e-24	0.00087385	102.293
		rs79443387	17	45626961	NPEPPS	T	C	0.4982	0.0379	0.0039	9.474e-23	0.000806785	94.4369
		rs77710538	2	212139101	ERBB4	T	C	0.8011	0.0444	0.0048	1.075e-20	0.000731006	85.561
		rs6712834	2	210038294	MAP2	T	C	0.4871	0.0333	0.0037	6.094e-19	0.000692047	80.9986
		rs12312144	12	47092662	LOC100288798	A	C	0.1781	0.0445	0.005	7.167e-19	0.000676753	79.2086
		rs114351521	2	211171061	MYL1	T	C	0.0997	-0.0573	0.0066	2.616e-18	0.000644016	75.3727
		rs2638314	12	56866334	SPRYD4	A	T	0.1812	0.0419	0.005	3.874e-17	0.000600048	70.2232
		rs2191906	2	210714162	UNC80	A	G	0.8611	0.0448	0.0055	3.746e-16	0.000577931	66.3473
		rs141866277	15	43950699	PPIP5K1P1-CATSPER2	A	T	0.977	-0.1044	0.0132	3.237e-15	0.000541748	62.5526
		rs77149095	3	125755558	SLC41A3	T	C	0.0512	0.0704	0.0091	1.272e-14	0.000516709	59.8487
		rs562038	1	120254545	PHGDH	C	G	0.6786	0.0313	0.0041	1.76e-14	0.000498043	58.2792
		rs11641929	16	81157812	PKD1L2	A	G	0.2865	-0.0317	0.0042	6.781e-14	0.000486815	56.9656
		rs72999447	19	18236947	MAST3	A	G	0.2553	-0.0323	0.0044	1.792e-13	0.000460519	53.888
		rs1711054	15	58468994	AQP9	C	G	0.5049	-0.0281	0.0038	2.29e-13	0.000467302	54.6812
		rs113282525	2	211022139	KANSL1L	T	C	0.0212	-0.0986	0.0137	5.764e-13	0.000442662	51.7971
		rs72994488	2	211151859	MYL1	A	G	0.9667	-0.076	0.0106	6.285e-13	0.000439326	51.4053
		rs1801133	1	11856378	MTHFR	A	G	0.3273	0.0294	0.0041	9.093e-13	0.000447942	51.4185
		rs6874280	5	90257244	ADGRV1	A	G	0.2818	0.03	0.0043	2.308e-12	0.000415987	48.6741
		rs2168101	11	8255408	LMO1	A	C	0.3108	-0.0302	0.0043	2.392e-12	0.00042155	49.3253
		rs10739110	9	6697128	KDM4C	T	C	0.3687	0.0277	0.004	6.391e-12	0.000417783	47.9548
		rs62263497	3	125807181	SLC41A3	A	C	0.9304	0.0502	0.0076	3.61e-11	0.000372897	43.6288
		rs2080403	12	345369	SLC6A13	C	G	0.4615	-0.0253	0.0038	4.671e-11	0.000378848	44.3268
		rs13024094	2	212560354	ERBB4	A	G	0.2196	0.03	0.0046	4.916e-11	0.000363517	42.5324
		rs62521039	8	126469765	TRIB1	T	C	0.0596	-0.0541	0.0082	5.607e-11	0.000372018	43.5271
		rs2465624	12	47350414	AMIGO2	T	G	0.3069	0.0274	0.0042	5.77e-11	0.000363747	42.5594
		rs62178224	2	212116165	ERBB4	T	C	0.0158	0.0981	0.015	6.658e-11	0.000365561	42.7709
		rs62259939	3	49386047	GPX1	A	G	0.4279	-0.0248	0.0039	1.49e-10	0.000345607	40.4359
		rs61789561	3	135917627	MSL2	A	G	0.1896	0.0312	0.0049	2.215e-10	0.000346515	40.5424
		rs4760244	12	57837387	INHBC	A	T	0.5063	0.0242	0.0038	3.005e-10	0.000346635	40.5561
		rs76578661	2	211939129	ERBB4	A	G	0.0355	-0.0634	0.0103	7.98e-10	0.000323828	37.8876
		rs4363657	12	21368722	SLCO1B1	T	C	0.8182	-0.0312	0.0051	8.355e-10	0.000326077	37.425
		rs141705179	2	210745915	UNC80	A	G	0.0136	0.1039	0.0173	1.715e-09	0.000311472	36.0688
		rs816417	7	56187107	NUPR2	A	G	0.6357	0.0238	0.004	2.451e-09	0.000302595	35.4019
		rs459193	5	55806751	C5orf67	A	G	0.259	0.026	0.0044	2.498e-09	0.000298439	34.9168
		rs11242109	5	131677047	MIR3936HG	T	G	0.4666	0.0228	0.0038	3.132e-09	0.000307695	35.9994
		rs60218157	8	17424175	SLC7A2	A	C	0.9732	-0.0713	0.0122	4.85e-09	0.000291936	34.1548
		rs34194998	19	7187860	INSR	A	G	0.7368	-0.0251	0.0043	7.311e-09	0.000291237	34.0724
		rs9532939	13	42440496	VWA8	A	T	0.3444	0.0242	0.0042	7.877e-09	0.000283766	33.199
		rs79687284	1	214150821	PROX1-AS1	C	G	0.0341	0.0623	0.0109	1.085e-08	0.000279229	32.6675
		rs6879874	5	176730775	PRELID1,RAB24	A	T	0.2786	-0.0244	0.0043	1.192e-08	0.000275224	32.1985
		rs78970517	2	165554302	COBLL1	T	C	0.1185	0.0328	0.0058	1.338e-08	0.000273358	31.9804
		rs668871	6	160769811	SLC22A3	T	C	0.4736	0.0218	0.0038	1.397e-08	0.000281299	32.9108
		rs28555498	16	79942776	LINC01229	A	G	0.8507	-0.0306	0.0054	1.54e-08	0.000274468	32.1106
		rs1965869	4	89677537	FAM13A	T	C	0.2881	0.0238	0.0043	2.543e-08	0.000266928	30.6344
		rs2943633	2	227054881	LOC646736	A	C	0.47	0.0208	0.0038	3.787e-08	0.000261057	29.9607
		rs12461964	19	41341229	CYP2A6	A	G	0.4978	0.0212	0.0039	4.332e-08	0.000252571	29.5485
		rs77569075	2	209173453	PIKFYVE	T	C	0.0684	-0.0417	0.0076	4.456e-08	0.000257329	30.1049
		rs17024124	1	120253117	PHGDH	A	T	0.9795	-0.0738	0.0135	4.521e-08	0.000255443	29.8839
	EA, Effect allele; NEA, Non-effect allele; EAF, Effect allele frequency; SE, standard error

## Sheet: ST4
	Table S4. Association of selected SNPs in our primary analyses with potential confounders
	Exposure	SNP	Chromosome	Position	Closest Gene	EA	NEA	Coronary heart disease (FinnGene R5 release)		Type 2 diabetes (FinnGene R5 release)		Body mass index (PMID: 30124842)
								Beta	P value	Beta	P value	Beta	P value
	Leu	rs10014755	4	89223504	PPM1K-DT	A	G	0.0115	0.3783	0.0342	0.001795	-	-
		rs59447375	16	70449211	ST3GAL2	T	C	0.0083	0.6851	-0.0118	0.4957	-	-
		rs4665972	2	27598097	SNX17	T	C	-0.016	0.2304	0.0522	3.06e-06	-	-
		rs117643180	17	7185779	SLC2A4	A	C	-0.0515	0.2378	0.0583	0.1074	-	-
		rs9941087	16	72118324	TXNL4B	A	G	0.0395	0.003287	0.0081	0.4743	-	-
		rs2638314	12	56866334	SPRYD4	A	T	-	-	-	-	-	-
		rs114796149	4	88920985	PKD2	A	G	-	-	-	-	-	-
		rs6840723	4	89140833	ABCG2	A	C	-	-	-	-	-	-
		rs9653282	2	165554658	COBLL1	A	T	-0.0334	0.01374	-0.061	7.424e-08	-0.0084	4.7e-06
		rs4801776	19	49304215	BCAT2	T	C	0.0412	0.008188	0.0019	0.8844	-	-
		rs4367138	4	89107653	ABCG2	A	G	0.0006	0.9631	0.016	0.1415	-	-
		rs2422358	2	65231806	SLC1A4	A	T	-0.0209	0.1172	0.0067	0.5505	-	-
		rs145815601	1	155027082	DCST1-AS1	T	G	0.0332	0.3528	0.0522	0.08026	-	-
		rs9757777	3	136188708	STAG1	C	G	0.0479	0.001681	0.0124	0.3303	-	-
		rs5747934	22	18915282	LOC102724788,PRODH	T	C	-	-	-	-	0.0013	0.76
		rs10774625	12	111910219	ATXN2	A	G	-0.0627	1.526e-06	0.0062	0.5672	-	-
		rs7672	16	68294800	PLA2G15	C	G	0.0023	0.8722	0.0023	0.8452	0.0096	2.2e-07
		rs1399623	2	227127672	LOC646736	A	C	0.02	0.1293	0.0587	1.063e-07	-	-
	Ile	rs10014755	4	89223504	PPM1K-DT	A	G	0.0115	0.3783	0.0342	0.001795	-	-
		rs4665972	2	27598097	SNX17	T	C	-0.016	0.2304	0.0522	3.06e-06	-	-
		rs75950518	16	70378917	LOC100506083	T	C	0.0074	0.7205	-0.0162	0.3491	-	-
		rs545587	19	49319664	HSD17B14	A	C	-0.0091	0.4889	0.0094	0.3894	-	-
		rs7298123	12	56860073	SPRYD4	T	C	0.0418	0.01118	-0.006	0.6613	-	-
		rs117643180	17	7185779	SLC2A4	A	C	-0.0515	0.2378	0.0583	0.1074	-	-
		rs12692737	2	165554309	COBLL1	A	C	-0.0332	0.01441	-0.0614	6.058e-08	0.0095	5.2e-08
		rs13119417	4	89143112	ABCG2	A	G	-0.0126	0.3756	-0.0053	0.6553	-	-
		rs607356	19	49371241	PLEKHA4	T	C	0.0304	0.02717	-0.0158	0.1699	-	-
		rs2422358	2	65231806	SLC1A4	A	T	-0.0209	0.1172	0.0067	0.5505	-	-
		rs4367138	4	89107653	ABCG2	A	G	0.0006	0.9631	0.016	0.1415	-	-
		rs1471741	3	136328268	STAG1	T	C	-	-	-	-	-	-
	Val	rs10014755	4	89223504	PPM1K-DT	A	G	0.0115	0.3783	0.0342	0.001795	-	-
		rs2422358	2	65231806	SLC1A4	A	T	-0.0209	0.1172	0.0067	0.5505	-	-
		rs75950518	16	70378917	LOC100506083	T	C	0.0074	0.7205	-0.0162	0.3491	-	-
		rs117643180	17	7185779	SLC2A4	A	C	-0.0515	0.2378	0.0583	0.1074	-	-
		rs4665972	2	27598097	SNX17	T	C	-0.016	0.2304	0.0522	3.06e-06	-	-
		rs7655059	4	89149144	ABCG2	C	G	-0.0098	0.5298	-0.01	0.4418	0.0015	0.52
		rs4801776	19	49304215	BCAT2	T	C	0.0412	0.008188	0.0019	0.8844	-	-
		rs2638314	12	56866334	SPRYD4	A	T	-	-	-	-	-	-
		rs9653282	2	165554658	COBLL1	A	T	-0.0334	0.01374	-0.061	7.424e-08	-0.0084	4.7e-06
		rs17096421	10	88820592	GLUD1	A	T	0.0168	0.632	0.0195	0.5053	-	-
		rs6725785	2	65181253	LINC02245	A	C	-0.0013	0.9293	-0.0163	0.1817	0.0024	0.24
		rs12368387	12	122607112	MLXIP	A	G	0.0179	0.2007	-0.0064	0.5854	-	-
		rs8081274	17	79672355	MRPL12	A	C	-0.0265	0.12	0.0028	0.8446	-	-
		rs10006312	4	89238369	PPM1K-DT	C	G	-0.029	0.1498	-0.0195	0.2476	-	-
		rs62127968	19	49339710	HSD17B14	T	C	0.0049	0.9443	0.0728	0.2056	-	-
		rs5747934	22	18915282	LOC102724788,PRODH	T	C	-	-	-	-	0.0013	0.76
		rs66921136	19	7197880	INSR	T	C	-	-	-	-	-	-
		rs143891741	4	89152105	ABCG2	A	C	-0.0055	0.8735	-0.0439	0.129	-	-
		rs1471741	3	136328268	STAG1	T	C	-	-	-	-	-	-
		rs1399623	2	227127672	LOC646736	A	C	0.02	0.1293	0.0587	1.063e-07	-	-
		rs222847	17	7185417	SLC2A4	A	T	0.0199	0.3979	0.0399	0.04335	-0.0029	0.49
		rs139551203	4	89178403	PPM1K	T	C	-	-	-	-	-	-
		rs6499295	16	70117188	PDXDC2P-NPIPB14P	A	G	0.0252	0.07135	-0.0015	0.8968	-	-
		rs62271373	3	150066540	LINC01214	A	T	0.0457	0.1479	0.0682	0.01007	-	-
		rs11596698	10	74069445	DNAJB12	C	G	-0.0158	0.2233	-0.014	0.1987	-	-
		rs7650482	3	12841804	CAND2	A	G	-0.0147	0.2651	-0.0096	0.3841	-	-
		rs1043466	7	99054289	CPSF4	T	G	-0.0201	0.1934	-0.0092	0.4781	-	-
		rs3826408	17	7101292	DLG4	T	C	0.013	0.3173	0.0095	0.3797	0.0083	6.1e-07
		rs2904552	22	18905964	LOC102724788,PRODH	T	C	-	-	-	-	-	-
		rs2738787	20	62328375	TNFRSF6B	A	G	0.0072	0.7843	0.0093	0.6688	-	-
	Ala	rs2933243	12	56860577	SPRYD4	A	G	-0.0392	0.01889	0.0112	0.4221	-	-
		rs4665972	2	27598097	SNX17	T	C	-0.016	0.2304	0.0522	3.06e-06	-	-
		rs8061221	16	70078960	PDXDC2P-NPIPB14P	A	G	-0.0038	0.8036	-0.0033	0.7948	-	-
		rs7963399	12	47214292	SLC38A4	T	C	0.0088	0.5466	0.0064	0.6008	-0.0025	0.17
		rs2160387	2	65220910	SLC1A4	T	C	-0.0196	0.1344	-0.0003	0.9786	-	-
		rs112223761	12	47130354	SLC38A4	T	C	-	-	-	-	-	-
		rs2168101	11	8255408	LMO1	A	C	-0.0095	0.4825	-0.022	0.05111	-	-
		rs2808454	1	207231751	PFKFB2	A	T	-0.0096	0.462	-0.0005	0.9664	0.0045	0.011
		rs79687284	1	214150821	PROX1-AS1	C	G	0.0714	0.1502	0.225	5.693e-08	-	-
		rs35949039	16	70572605	SF3B3	T	G	0.0054	0.7976	-0.0184	0.301	-	-
		rs17122673	12	59990767	SLC16A7	T	C	-0.0165	0.4399	-0.0324	0.06904	0.0066	0.021
		rs76247316	3	160082284	TRIM59-IFT80	T	C	0.0196	0.1287	-0.0311	0.004003	-	-
		rs4693210	4	89208565	PPM1K-DT	A	G	0.0269	0.04168	0.02	0.06998	-	-
		rs13277542	8	145747920	LRRC24	T	G	0.007	0.5935	-0.0186	0.08985	-	-
		rs1858714	8	17378898	SLC7A2	T	G	-0.0133	0.4459	0.0125	0.3897	-0.0013	0.51
		rs34266607	17	79636842	CCDC137	T	C	-0.0283	0.07879	-0.0147	0.276	-	-
		rs7943847	11	18400514	MIR3159	T	C	0.0079	0.5646	0.0075	0.5126	-	-
		rs3892354	9	4282942	GLIS3	T	G	-0.0013	0.9182	-0.0366	0.0007574	0.0011	0.51
		rs7978353	12	122617989	MLXIP	A	G	-0.0195	0.1318	0.0032	0.7691	0.0083	5.1e-06
		rs74763072	8	17420369	SLC7A2	A	G	0.0594	0.3714	0.0246	0.6582	-	-
		rs2854643	22	19189706	CLTCL1	T	C	0.0221	0.105	0.0181	0.1142	0.0002	0.89
		rs10440833	6	20688121	CDKAL1	A	T	-	-	-	-	-0.0089	5.5e-06
		rs35257223	16	70660449	IL34	A	G	0.0274	0.2258	-0.0241	0.2033	-	-
		rs35635959	17	40772288	TUBG1	T	C	0.0136	0.3659	0.0467	0.0001989	-	-
		rs138373837	5	36219710	NADK2	T	C	-0.0274	0.6859	0.0481	0.3942	-	-
		rs2058919	14	75310812	YLPM1	C	G	0.0027	0.8371	-0.0051	0.638	0.0004	0.82
		rs9888796	16	68297589	SLC7A6	T	C	0.0061	0.6721	0.0031	0.8007	-	-
		rs12826964	12	133140853	FBRSL1	A	G	-0.0058	0.6536	-0.0315	0.003595	-	-
		rs4846922	1	230307182	GALNT2	T	C	-0.0503	0.0001432	-0.0231	0.0371	-	-
		rs36034727	17	80190567	SLC16A3	T	C	-0.0194	0.187	-0.0098	0.4233	-	-
		rs35606005	3	123129170	ADCY5	T	C	-	-	-	-	-	-
		rs8107974	19	19388500	SUGP1	A	T	-0.0865	0.001146	0.0703	0.00149	-	-
		rs61807822	1	118171453	TENT5C	C	G	0.0163	0.2241	0.0366	0.00112	-	-
		rs4470984	7	56033558	NIPSNAP2	A	G	-0.018	0.296	-0.0276	0.05611	-	-
		rs78432974	9	22132576	CDKN2B-AS1	T	C	-0.0501	0.1915	-0.1528	1.679e-06	-	-
		rs2704797	3	71408090	FOXP1	T	C	0.0072	0.6084	-0.0194	0.09966	-0.0019	0.3
		rs10804183	2	211327901	LANCL1-AS1	A	G	-0.0059	0.6518	-0.0034	0.7569	-0.0056	0.0011
		rs28886378	8	49914172	PPDPFL	A	G	0.0064	0.6341	0.0068	0.5418	-	-
		rs117307872	12	47469731	AMIGO2	A	C	-0.0202	0.5361	0.0329	0.2276	-	-
		rs72995652	2	103171651	SLC9A4	A	C	0.0009	0.9671	0.0041	0.8203	-	-
	Phe	rs1722383	12	103245802	PAH	A	G	0.0125	0.341	0.0109	0.3233	-0.002	0.26
		rs4646986	12	103305409	PAH	A	G	0.0022	0.8921	-0.0225	0.1013	-	-
		rs10750864	11	57259694	SLC43A1	A	T	-	-	-	-	-	-
		rs17253619	14	55411744	WDHD1	T	C	0.0012	0.9561	-0.0088	0.6206	0.0055	0.042
		rs6456703	6	25826119	SLC17A1	T	C	0.0112	0.4735	-0.0073	0.576	0.0107	6.8e-08
		rs76641468	6	52716299	GSTA5	T	C	0.0303	0.1492	-0.0129	0.4633	-	-
		rs2373869	12	103413796	ASCL1	C	G	0.0181	0.1643	0.0093	0.3941	-	-
		rs12299423	12	103623855	LOC101929058	A	G	0.0187	0.3621	-0.0078	0.6493	0.0029	0.54
	Tyr	rs12206654	6	111556834	SLC16A10	T	C	0.0251	0.2367	-0.0187	0.2921	-	-
		rs150851429	16	71625831	TAT	C	G	-	-	-	-	-	-
		rs138866361	6	111626396	REV3L	A	G	0.0825	0.2346	-0.0004	0.9939	-	-
		rs7979473	12	121420260	HNF1A	A	G	-0.0282	0.03198	-0.05	5.41e-06	-0.0013	0.45
		rs11075888	16	71458581	LINC02136	A	G	-0.0375	0.003828	0.0358	0.0009686	-0.0012	0.5
		rs2638314	12	56866334	SPRYD4	A	T	-	-	-	-	-	-
		rs71562284	6	111532158	SLC16A10	A	G	-0.0546	0.0696	-0.0457	0.0684	-	-
		rs970218	6	111952820	TRAF3IP2	C	G	-	-	-	-	0.0033	0.077
		rs62421901	6	111395505	SLC16A10	A	G	0.042	0.2565	0.0487	0.1138	-	-
		rs4149056	12	21331549	SLCO1B1	T	C	-0.0532	0.0009616	-0.0338	0.01232	-0.0006	0.79
		rs1800759	4	100065509	LOC100507053	T	G	0.0034	0.7958	0.0137	0.2105	-0.0021	0.26
		rs62056460	16	71783658	AP1G1	T	C	-0.0025	0.8741	0.01	0.4526	-	-
		rs79295634	12	47180008	SLC38A4	A	G	0.0028	0.9069	0.0052	0.7937	-	-
		rs4399232	10	64999490	JMJD1C	T	C	0.0035	0.7878	-0.0083	0.4428	-	-
		rs116983586	6	111562646	SLC16A10	A	G	0.0869	0.2129	0.0331	0.5703	-	-
		rs740122	7	28166442	JAZF1	A	G	0.0167	0.3408	0.0462	0.001573	-0.0052	0.013
		rs4760099	12	122318723	HPD	A	G	-0.0018	0.9095	0.0232	0.07978	-	-
		rs2980888	8	126507308	TRIB1	T	C	-0.0242	0.09909	0.0097	0.4316	-0.0096	1e-07
		rs174536	11	61551927	MYRF	A	C	-0.0074	0.5713	-0.0406	0.0002136	-0.0028	0.12
		rs6575901	14	102691854	WDR20	T	C	0.0224	0.1453	0.0041	0.7498	-	-
		rs411068	6	111647389	REV3L	A	G	-0.0933	0.06986	0.0305	0.4812	-	-
		rs1471741	3	136328268	STAG1	T	C	-	-	-	-	-	-
		rs117433004	6	112261580	LINC02527	A	G	0.0001	0.9972	0.0201	0.4602	-	-
		rs78243804	6	111561065	SLC16A10	T	C	-0.0811	0.005671	0.0069	0.776	-	-
		rs9898	3	186390627	HRG	T	C	0.0244	0.09159	0.0174	0.1508	0.001	0.6
		rs2294922	22	44379565	SAMM50	C	G	-0.0315	0.03492	-0.0002	0.9901	-0.0045	0.037
		rs4575545	16	79755446	MAFTRR	A	G	0.0062	0.6586	-0.0172	0.1449	-0.0013	0.5
		rs2168101	11	8255408	LMO1	A	C	-0.0095	0.4825	-0.022	0.05111	-	-
		rs117080580	6	111513517	SLC16A10	A	G	0.0707	0.0841	0.0342	0.3184	-	-
		rs3817446	12	103260819	PAH	T	C	0.0023	0.8762	0.0029	0.8104	0.0031	0.13
		rs35004366	6	110888780	CDK19	A	G	0.035	0.5178	-0.0096	0.8295	-	-
		rs56401710	6	43269180	SLC22A7	A	C	-0.0089	0.5079	-0.0051	0.6503	-	-
		rs77388321	12	59946808	SLC16A7	C	G	-0.0172	0.4087	-0.0293	0.09179	-	-
		rs1800961	20	43042364	HNF4A	T	C	-0.0311	0.321	0.0764	0.003334	-0.0001	0.98
		rs4722551	7	25991826	MIR148A	T	C	-0.0171	0.2786	-0.007	0.5986	0.0024	0.28
		rs11099675	4	148985104	ARHGAP10	T	C	-0.0073	0.6303	-0.0088	0.4879	-	-
		rs6889986	5	90207399	ADGRV1	A	G	0.0021	0.8713	0.0085	0.4397	-	-
		rs3742887	14	69262441	ZFP36L1	A	G	0.007	0.6119	0.004	0.7264	-0.0022	0.25
		rs7256200	19	45415935	APOC1	T	G	0.0734	4.135e-05	-0.0699	2.727e-06	-	-
		rs1433210	4	124766956	LINC01091	A	C	0.0178	0.2355	-0.0058	0.6404	-0.0051	0.011
		rs7019778	9	22134651	CDKN2B-AS1	A	C	0.0296	0.02224	0.0479	9.721e-06	-	-
		rs17511504	6	111630527	REV3L	A	G	0.0733	0.1298	0.0734	0.0702	-	-
	His	rs4762254	12	96330581	CCDC38	A	G	-0.0204	0.1162	-0.0083	0.4448	0.0005	0.78
		rs2939302	12	56860020	SPRYD4	A	G	-0.0391	0.01925	0.0112	0.4212	-	-
		rs72933867	2	211588178	CPS1	T	C	-	-	-	-	-	-
		rs7966262	12	96433079	LTA4H	A	T	0.0287	0.06455	0.0329	0.01113	-	-
		rs1998848	14	21492229	NDRG2	A	G	-0.0307	0.2608	-0.001	0.9663	-	-
		rs61938810	12	96510822	LTA4H	T	C	0.0371	0.05344	-0.0103	0.5221	-	-
		rs34004251	3	148929951	CP	A	T	-0.0019	0.9018	0.0015	0.9098	-	-
		rs11612530	12	96159659	NTN4	T	C	-0.0314	0.3768	-0.0452	0.1332	-0.0012	0.77
		rs1958393	14	21516447	NDRG2	C	G	-0.0092	0.655	-0.0085	0.6199	-	-
		rs4665972	2	27598097	SNX17	T	C	-0.016	0.2304	0.0522	3.06e-06	-	-
		rs1883711	20	39179822	MAFB	C	G	0.0572	0.03357	-0.0298	0.1846	-0.0242	2.2e-05
		rs2272662	8	145639726	SLC39A4	T	C	-0.0313	0.02035	0.0264	0.01953	0.0027	0.15
		rs12092528	1	169253984	NME7	A	G	-0.0171	0.1889	-0.033	0.00245	-	-
		rs139974673	15	44027885	CATSPER2P1	T	C	0.1248	0.1735	-0.1027	0.181	-	-
		rs76191003	12	47182531	SLC38A4	T	C	0.0001	0.9977	0.0062	0.7598	-	-
		rs709932	14	94849201	SERPINA1	T	C	-0.02	0.3038	0.0282	0.08212	-0.0012	0.62
		rs1958029	14	21491151	NDRG2	A	G	0.0027	0.921	-0.0087	0.7007	-	-
		rs11680040	2	211485187	CPS1	T	C	0.0153	0.2528	-0.006	0.5891	-	-
		rs2168101	11	8255408	LMO1	A	C	-0.0095	0.4825	-0.022	0.05111	-	-
		rs11621792	14	24871926	NYNRIN	T	C	-0.005	0.7094	0.0186	0.09603	-	-
		rs598899	15	42486859	VPS39	A	G	-0.0143	0.408	0.0131	0.3647	-	-
		rs6791534	3	148872000	HPS3	T	C	-0.0145	0.2623	-0.0005	0.9603	-	-
		rs116846236	6	134872119	LOC101928304	A	G	0.047	0.5649	0.0701	0.3082	-	-
	Gln	rs7298123	12	56860073	SPRYD4	T	C	0.0418	0.01118	-0.006	0.6613	-	-
		rs7078003	10	99359412	HOGA1	T	C	0.0045	0.7846	0.0042	0.7608	0.0021	0.36
		rs4665972	2	27598097	SNX17	T	C	-0.016	0.2304	0.0522	3.06e-06	-	-
		rs79297632	12	47181325	SLC38A4	C	G	0.0001	0.998	0.0062	0.7601	-	-
		rs1921908	2	191735207	GLS	A	G	0.0224	0.2058	0.0098	0.5074	-	-
		rs2168101	11	8255408	LMO1	A	C	-0.0095	0.4825	-0.022	0.05111	-	-
		rs79687284	1	214150821	PROX1-AS1	C	G	0.0714	0.1502	0.225	5.693e-08	-	-
		rs17122673	12	59990767	SLC16A7	T	C	-0.0165	0.4399	-0.0324	0.06904	0.0066	0.021
		rs17145750	7	73026378	MLXIPL	T	C	0.0002	0.9893	0.056	0.0002291	0.0113	5.1e-07
		rs141768399	12	56888701	GLS2	T	C	-	-	-	-	-	-
		rs7309526	12	57077615	PTGES3	T	C	-0.0065	0.6776	-0.0147	0.2576	-	-
		rs12632030	3	160133339	TRIM59-IFT80	T	C	0.0196	0.1299	-0.0311	0.003989	-	-
		rs1998848	14	21492229	NDRG2	A	G	-0.0307	0.2608	-0.001	0.9663	-	-
		rs79838296	8	17419074	SLC7A2	A	G	0.0605	0.3608	0.0112	0.8403	-	-
		rs78431863	11	74109553	MIR548AL,PGM2L1	T	C	-	-	-	-	-	-
		rs28601761	8	126500031	TRIB1	C	G	-0.048	0.0002595	-0.0133	0.2245	-	-
		rs10116772	9	4290541	GLIS3	A	C	-0.0043	0.7423	0.0425	9.345e-05	0.001	0.55
		rs9482770	6	127443092	RSPO3	T	C	-0.0024	0.8515	-0.0029	0.7897	-0.0021	0.23
		rs4766214	12	4290249	CCND2-AS1	A	G	0.0004	0.9763	-0.0018	0.8788	-0.005	0.0048
		rs1557598	8	17372029	SLC7A2	A	G	0.0039	0.7941	0.0005	0.967	-0.0017	0.37
		rs12881221	14	21532312	NDRG2	T	C	0.0062	0.7114	-0.0011	0.9348	-	-
		rs3736951	14	100796401	SLC25A47	T	C	-0.0012	0.9269	0.0031	0.7798	-	-
		rs117433039	12	47160241	SLC38A4	T	C	-0.0501	0.1402	0.0238	0.4017	-	-
		rs7946331	11	18400973	MIR3159	A	G	0.0083	0.5437	0.0074	0.5188	0.002	0.26
		rs3001428	12	57506350	STAT6	A	G	0.057	0.06424	0.0322	0.2082	-0.0029	0.51
		rs10440833	6	20688121	CDKAL1	A	T	-	-	-	-	-0.0089	5.5e-06
		rs28929474	14	94844947	SERPINA1	T	C	-0.0438	0.3529	-0.1184	0.002644	-	-
		rs2294915	22	44340904	PNPLA3	T	C	-0.0372	0.01014	0.007	0.5651	-	-
		rs6584138	10	99385055	MORN4	A	C	-0.0231	0.07497	-0.0019	0.8586	-0.0025	0.16
		rs2608977	6	131877661	ARG1	T	C	0.0278	0.05023	0.0602	3.767e-07	-	-
		rs74641138	12	56848079	MIP	T	C	0.0483	0.1251	0.0472	0.07336	-	-
		rs117519814	15	44052248	PDIA3	A	G	0.055	0.1624	-0.0653	0.04769	-	-
		rs1975283	1	118142558	LOC100996263	A	C	-0.0177	0.19	-0.0382	0.0007097	0.0032	0.089
		rs2080087	14	75365062	DLST	A	G	-0.0042	0.7548	0.0132	0.2411	0.0043	0.012
		rs58321169	6	126868567	MIR588	T	C	-	-	-	-	-	-
		rs117643180	17	7185779	SLC2A4	A	C	-0.0515	0.2378	0.0583	0.1074	-	-
		rs7224922	17	25628161	WSB1	A	G	0.0025	0.8538	-0.0042	0.7108	-	-
		rs2236744	20	56136954	PCK1	C	G	0.0027	0.8345	0.0047	0.6611	-	-
		rs11649610	16	70046721	PDXDC2P-NPIPB14P	T	C	-0.0025	0.8719	-0.0095	0.4579	-	-
		rs75827057	3	167791602	GOLIM4	A	G	0.0054	0.7275	0.0233	0.07004	-	-
		rs117001881	12	57304853	SDR9C7	A	G	0.0868	0.08194	0.057	0.1693	-	-
		rs12502808	4	69414240	UGT2B17	A	T	-	-	-	-	-	-
		rs17680262	12	110354536	TCHP	T	C	0.0017	0.9431	0.016	0.4184	0.0047	0.13
		rs2650000	12	121388962	HNF1A-AS1	A	C	-0.0351	0.007781	-0.0565	3.094e-07	0.0004	0.84
		rs784504	3	39195260	CSRNP1	C	G	-0.0151	0.3217	0.0054	0.6702	-	-
		rs2465624	12	47350414	AMIGO2	T	G	-0.0161	0.3017	-0.0081	0.5336	-0.0023	0.22
		rs6458228	6	41543793	FOXP4	A	C	-	-	-	-	-	-
		rs62518081	8	134325969	NDRG1	A	G	-0.0444	0.02247	-0.0075	0.646	-	-
		rs12066375	1	169213742	NME7	T	C	-0.0166	0.2007	-0.0324	0.002888	-	-
	Gly	rs12476133	2	211543401	CPS1	C	G	0.0479	0.001666	-0.0006	0.962	-	-
		rs17734637	2	211658830	CPS1	C	G	-0.0103	0.5853	-0.0106	0.4989	0.003	0.17
		rs74383932	2	211608006	CPS1	C	G	0.0065	0.8894	0.0772	0.04787	-	-
		rs143955150	2	211652327	CPS1	A	G	-0.053	0.0407	-0.0349	0.109	-	-
		rs114338044	2	211615121	CPS1	A	G	0.0046	0.9003	0.0292	0.3346	-	-
		rs13422831	2	211883254	CPS1	T	G	-0.003	0.8611	-0.0118	0.412	-	-
		rs72930539	2	211340225	LANCL1	A	T	0.0144	0.3558	-0.0013	0.9222	-	-
		rs55888687	2	211718361	CPS1	T	C	-0.0199	0.2689	-0.0179	0.2342	-	-
		rs4841133	8	9183664	LOC157273	A	G	0.0313	0.1065	-0.0529	0.001118	-0.001	0.74
		rs55933544	9	6534080	GLDC	T	C	0.0142	0.3727	-0.0204	0.1253	-	-
		rs116224031	2	211689628	CPS1	T	G	0.0069	0.8834	-0.021	0.595	-	-
		rs1992855	3	125909669	ALDH1L1-AS2	T	C	-0.0003	0.9831	0.004	0.7158	-0.0014	0.4
		rs8177953	16	81116383	GCSH	T	G	-	-	-	-	-	-
		rs28601761	8	126500031	TRIB1	C	G	-0.048	0.0002595	-0.0133	0.2245	-	-
		rs13240915	7	56090752	PSPH	C	G	-0.0281	0.08882	-0.034	0.0139	-	-
		rs114210411	2	212313828	ERBB4	A	G	-0.0622	0.02239	0.0163	0.4743	-	-
		rs62202111	2	211285782	LANCL1-AS1	A	C	0.0633	0.2355	-0.0573	0.204	-	-
		rs10221648	2	211673274	CPS1	A	G	-0.0838	0.5553	-0.0504	0.6758	0.0075	0.28
		rs16954688	16	81156808	PKD1L2	A	G	0.0548	0.04529	-0.0029	0.9004	-	-
		rs116612560	2	211931554	ERBB4	T	C	-0.1024	0.06424	-0.0306	0.5057	-	-
		rs141797864	2	211741252	CPS1	A	G	0.0343	0.4154	-0.0248	0.4815	-	-
		rs10095103	8	9226095	LOC157273	T	C	0.0068	0.6224	0.0115	0.3162	-	-
		rs150971421	2	211485471	CPS1	T	G	-0.0626	0.2025	-0.0429	0.2955	-	-
		rs12125269	1	76125211	SLC44A5	A	C	-	-	-	-	-	-
		rs140114971	9	5909874	MLANA	A	C	0.0103	0.7794	0.0515	0.0978	-	-
		rs954499	2	211510362	CPS1	T	C	-0.0402	0.2179	0.008	0.771	-	-
		rs79443387	17	45626961	NPEPPS	T	C	-0.0145	0.262	-0.0071	0.51	-	-
		rs77710538	2	212139101	ERBB4	T	C	-	-	-	-	-	-
		rs75572678	2	211547515	CPS1	T	C	0.0548	0.4287	0.0759	0.1961	-	-
		rs6712834	2	210038294	MAP2	T	C	-0.0013	0.9227	0.0119	0.2724	-	-
		rs12312144	12	47092662	LOC100288798	A	C	-0.0014	0.9383	-0.0034	0.8202	0.0001	0.97
		rs114351521	2	211171061	MYL1	T	C	0.0144	0.4687	0.0198	0.2326	-	-
		rs2638314	12	56866334	SPRYD4	A	T	-	-	-	-	-	-
		rs2191906	2	210714162	UNC80	A	G	0.0085	0.6509	0.019	0.2278	0.0071	0.003
		rs141866277	15	43950699	PPIP5K1P1-CATSPER2	A	T	0.1078	0.2491	-0.1199	0.1245	-	-
		rs77149095	3	125755558	SLC41A3	T	C	-0.0184	0.4975	0.0101	0.6566	-	-
		rs562038	1	120254545	PHGDH	C	G	0.0036	0.7933	0.0272	0.01813	-	-
		rs11641929	16	81157812	PKD1L2	A	G	-	-	-	-	-	-
		rs72999447	19	18236947	MAST3	A	G	-0.0329	0.02479	-0.012	0.3278	-	-
		rs1711054	15	58468994	AQP9	C	G	-0.0042	0.7455	0.0064	0.5507	-	-
		rs113282525	2	211022139	KANSL1L	T	C	-0.0001	0.998	0.0374	0.4004	-	-
		rs72994488	2	211151859	MYL1	A	G	0.0034	0.9175	-0.0081	0.7659	-	-
		rs796242	2	211841524	CPS1	T	C	-0.0369	0.2874	0.0403	0.1644	-	-
		rs1801133	1	11856378	MTHFR	A	G	-0.0075	0.6251	-0.0191	0.1366	-0.0036	0.038
		rs6874280	5	90257244	ADGRV1	A	G	-0.0286	0.052	-0.0024	0.8475	-	-
		rs2168101	11	8255408	LMO1	A	C	-0.0095	0.4825	-0.022	0.05111	-	-
		rs10739110	9	6697128	KDM4C	T	C	0.003	0.8211	0.0013	0.9064	0.0055	0.0026
		rs34976026	2	211512169	CPS1	A	T	-0.0022	0.9172	0.0179	0.313	-	-
		rs62263497	3	125807181	SLC41A3	A	C	-0.0142	0.6425	-0.0514	0.04515	-	-
		rs2080403	12	345369	SLC6A13	C	G	0.0077	0.5528	-0.0008	0.944	-0.0002	0.93
		rs13024094	2	212560354	ERBB4	A	G	-0.0173	0.2153	-0.0218	0.06173	-	-
		rs62521039	8	126469765	TRIB1	T	C	0.0014	0.9685	0.0483	0.1023	-	-
		rs2465624	12	47350414	AMIGO2	T	G	-0.0161	0.3017	-0.0081	0.5336	-0.0023	0.22
		rs62178224	2	212116165	ERBB4	T	C	-0.0088	0.8566	-0.1089	0.007718	-	-
		rs62259939	3	49386047	GPX1	A	G	0.0141	0.2952	0.038	0.000753	-	-
		rs61789561	3	135917627	MSL2	A	G	-0.063	0.001608	-0.0407	0.01427	-	-
		rs4760244	12	57837387	INHBC	A	T	-	-	-	-	-	-
		rs76578661	2	211939129	ERBB4	A	G	0.0124	0.7332	0.0318	0.2946	-	-
		rs4363657	12	21368722	SLCO1B1	T	C	-0.0333	0.01841	-0.0196	0.09818	-0.0019	0.4
		rs141705179	2	210745915	UNC80	A	G	-0.0067	0.8462	0.0285	0.3266	-	-
		rs816417	7	56187107	NUPR2	A	G	0.0014	0.9209	0.0351	0.002333	0.003	0.093
		rs459193	5	55806751	C5orf67	A	G	0.0317	0.02203	0.0356	0.002099	0.0015	0.42
		rs11242109	5	131677047	MIR3936HG	T	G	0.0032	0.8165	-0.0147	0.1971	-	-
		rs60218157	8	17424175	SLC7A2	A	C	0.0578	0.3796	0.0251	0.6488	-	-
		rs34194998	19	7187860	INSR	A	G	0.0098	0.4939	-0.03	0.0128	-	-
		rs9532939	13	42440496	VWA8	A	T	-	-	-	-	-	-
		rs79687284	1	214150821	PROX1-AS1	C	G	0.0714	0.1502	0.225	5.693e-08	-	-
		rs6879874	5	176730775	PRELID1,RAB24	A	T	0.0227	0.1064	-0.0002	0.9888	-	-
		rs78970517	2	165554302	COBLL1	T	C	-0.011	0.6148	-0.0908	6.939e-07	-	-
		rs668871	6	160769811	SLC22A3	T	C	-0.0432	0.0008452	-0.023	0.03389	-	-
		rs28555498	16	79942776	LINC01229	A	G	-0.0093	0.5896	0.0166	0.2521	-	-
		rs1965869	4	89677537	FAM13A	T	C	0.0195	0.1621	0.0187	0.1098	0.0024	0.19
		rs2943633	2	227054881	LOC646736	A	C	0.0386	0.003061	0.0543	6.351e-07	0.0065	5.3e-05
		rs12461964	19	41341229	CYP2A6	A	G	-	-	-	-	-	-
		rs77569075	2	209173453	PIKFYVE	T	C	-	-	-	-	-	-
		rs17024124	1	120253117	PHGDH	A	T	0.0025	0.9557	0.0019	0.9607	-	-
	Gly_CPS1	rs12476133	2	211543401	CPS1	C	G	0.0479	0.001666	-0.0006	0.962	-	-
		rs17734637	2	211658830	CPS1	C	G	-0.0103	0.5853	-0.0106	0.4989	0.003	0.17
		rs74383932	2	211608006	CPS1	C	G	0.0065	0.8894	0.0772	0.04787	-	-
		rs143955150	2	211652327	CPS1	A	G	-0.053	0.0407	-0.0349	0.109	-	-
		rs114338044	2	211615121	CPS1	A	G	0.0046	0.9003	0.0292	0.3346	-	-
		rs13422831	2	211883254	CPS1	T	G	-0.003	0.8611	-0.0118	0.412	-	-
		rs55888687	2	211718361	CPS1	T	C	-0.0199	0.2689	-0.0179	0.2342	-	-
		rs116224031	2	211689628	CPS1	T	G	0.0069	0.8834	-0.021	0.595	-	-
		rs10221648	2	211673274	CPS1	A	G	-0.0838	0.5553	-0.0504	0.6758	0.0075	0.28
		rs141797864	2	211741252	CPS1	A	G	0.0343	0.4154	-0.0248	0.4815	-	-
		rs150971421	2	211485471	CPS1	T	G	-0.0626	0.2025	-0.0429	0.2955	-	-
		rs954499	2	211510362	CPS1	T	C	-0.0402	0.2179	0.008	0.771	-	-
		rs75572678	2	211547515	CPS1	T	C	0.0548	0.4287	0.0759	0.1961	-	-
		rs796242	2	211841524	CPS1	T	C	-0.0369	0.2874	0.0403	0.1644	-	-
		rs34976026	2	211512169	CPS1	A	T	-0.0022	0.9172	0.0179	0.313	-	-
	Gly_rmCPS1	rs72930539	2	211340225	LANCL1	A	T	0.0144	0.3558	-0.0013	0.9222	-	-
		rs4841133	8	9183664	LOC157273	A	G	0.0313	0.1065	-0.0529	0.001118	-0.001	0.74
		rs55933544	9	6534080	GLDC	T	C	0.0142	0.3727	-0.0204	0.1253	-	-
		rs1992855	3	125909669	ALDH1L1-AS2	T	C	-0.0003	0.9831	0.004	0.7158	-0.0014	0.4
		rs8177953	16	81116383	GCSH	T	G	-	-	-	-	-	-
		rs28601761	8	126500031	TRIB1	C	G	-0.048	0.0002595	-0.0133	0.2245	-	-
		rs13240915	7	56090752	PSPH	C	G	-0.0281	0.08882	-0.034	0.0139	-	-
		rs114210411	2	212313828	ERBB4	A	G	-0.0622	0.02239	0.0163	0.4743	-	-
		rs62202111	2	211285782	LANCL1-AS1	A	C	0.0633	0.2355	-0.0573	0.204	-	-
		rs16954688	16	81156808	PKD1L2	A	G	0.0548	0.04529	-0.0029	0.9004	-	-
		rs116612560	2	211931554	ERBB4	T	C	-0.1024	0.06424	-0.0306	0.5057	-	-
		rs10095103	8	9226095	LOC157273	T	C	0.0068	0.6224	0.0115	0.3162	-	-
		rs12125269	1	76125211	SLC44A5	A	C	-	-	-	-	-	-
		rs140114971	9	5909874	MLANA	A	C	0.0103	0.7794	0.0515	0.0978	-	-
		rs79443387	17	45626961	NPEPPS	T	C	-0.0145	0.262	-0.0071	0.51	-	-
		rs77710538	2	212139101	ERBB4	T	C	-	-	-	-	-	-
		rs6712834	2	210038294	MAP2	T	C	-0.0013	0.9227	0.0119	0.2724	-	-
		rs12312144	12	47092662	LOC100288798	A	C	-0.0014	0.9383	-0.0034	0.8202	0.0001	0.97
		rs114351521	2	211171061	MYL1	T	C	0.0144	0.4687	0.0198	0.2326	-	-
		rs2638314	12	56866334	SPRYD4	A	T	-	-	-	-	-	-
		rs2191906	2	210714162	UNC80	A	G	0.0085	0.6509	0.019	0.2278	0.0071	0.003
		rs141866277	15	43950699	PPIP5K1P1-CATSPER2	A	T	0.1078	0.2491	-0.1199	0.1245	-	-
		rs77149095	3	125755558	SLC41A3	T	C	-0.0184	0.4975	0.0101	0.6566	-	-
		rs562038	1	120254545	PHGDH	C	G	0.0036	0.7933	0.0272	0.01813	-	-
		rs11641929	16	81157812	PKD1L2	A	G	-	-	-	-	-	-
		rs72999447	19	18236947	MAST3	A	G	-0.0329	0.02479	-0.012	0.3278	-	-
		rs1711054	15	58468994	AQP9	C	G	-0.0042	0.7455	0.0064	0.5507	-	-
		rs113282525	2	211022139	KANSL1L	T	C	-0.0001	0.998	0.0374	0.4004	-	-
		rs72994488	2	211151859	MYL1	A	G	0.0034	0.9175	-0.0081	0.7659	-	-
		rs1801133	1	11856378	MTHFR	A	G	-0.0075	0.6251	-0.0191	0.1366	-0.0036	0.038
		rs6874280	5	90257244	ADGRV1	A	G	-0.0286	0.052	-0.0024	0.8475	-	-
		rs2168101	11	8255408	LMO1	A	C	-0.0095	0.4825	-0.022	0.05111	-	-
		rs10739110	9	6697128	KDM4C	T	C	0.003	0.8211	0.0013	0.9064	0.0055	0.0026
		rs62263497	3	125807181	SLC41A3	A	C	-0.0142	0.6425	-0.0514	0.04515	-	-
		rs2080403	12	345369	SLC6A13	C	G	0.0077	0.5528	-0.0008	0.944	-0.0002	0.93
		rs13024094	2	212560354	ERBB4	A	G	-0.0173	0.2153	-0.0218	0.06173	-	-
		rs62521039	8	126469765	TRIB1	T	C	0.0014	0.9685	0.0483	0.1023	-	-
		rs2465624	12	47350414	AMIGO2	T	G	-0.0161	0.3017	-0.0081	0.5336	-0.0023	0.22
		rs62178224	2	212116165	ERBB4	T	C	-0.0088	0.8566	-0.1089	0.007718	-	-
		rs62259939	3	49386047	GPX1	A	G	0.0141	0.2952	0.038	0.000753	-	-
		rs61789561	3	135917627	MSL2	A	G	-0.063	0.001608	-0.0407	0.01427	-	-
		rs4760244	12	57837387	INHBC	A	T	-	-	-	-	-	-
		rs76578661	2	211939129	ERBB4	A	G	0.0124	0.7332	0.0318	0.2946	-	-
		rs4363657	12	21368722	SLCO1B1	T	C	-0.0333	0.01841	-0.0196	0.09818	-0.0019	0.4
		rs141705179	2	210745915	UNC80	A	G	-0.0067	0.8462	0.0285	0.3266	-	-
		rs816417	7	56187107	NUPR2	A	G	0.0014	0.9209	0.0351	0.002333	0.003	0.093
		rs459193	5	55806751	C5orf67	A	G	0.0317	0.02203	0.0356	0.002099	0.0015	0.42
		rs11242109	5	131677047	MIR3936HG	T	G	0.0032	0.8165	-0.0147	0.1971	-	-
		rs60218157	8	17424175	SLC7A2	A	C	0.0578	0.3796	0.0251	0.6488	-	-
		rs34194998	19	7187860	INSR	A	G	0.0098	0.4939	-0.03	0.0128	-	-
		rs9532939	13	42440496	VWA8	A	T	-	-	-	-	-	-
		rs79687284	1	214150821	PROX1-AS1	C	G	0.0714	0.1502	0.225	5.693e-08	-	-
		rs6879874	5	176730775	PRELID1,RAB24	A	T	0.0227	0.1064	-0.0002	0.9888	-	-
		rs78970517	2	165554302	COBLL1	T	C	-0.011	0.6148	-0.0908	6.939e-07	-	-
		rs668871	6	160769811	SLC22A3	T	C	-0.0432	0.0008452	-0.023	0.03389	-	-
		rs28555498	16	79942776	LINC01229	A	G	-0.0093	0.5896	0.0166	0.2521	-	-
		rs1965869	4	89677537	FAM13A	T	C	0.0195	0.1621	0.0187	0.1098	0.0024	0.19
		rs2943633	2	227054881	LOC646736	A	C	0.0386	0.003061	0.0543	6.351e-07	0.0065	5.3e-05
		rs12461964	19	41341229	CYP2A6	A	G	-	-	-	-	-	-
		rs77569075	2	209173453	PIKFYVE	T	C	-	-	-	-	-	-
		rs17024124	1	120253117	PHGDH	A	T	0.0025	0.9557	0.0019	0.9607	-	-
	EA, Effect allele; NEA, Non-effect allele; EAF, Effect allele frequency; SE, standard error

## Sheet: ST5
	Table S5. Characteristics of the broad sets of instrumental variables for circulating levels of amino acids in sensitivity analysis
	Exposure	SNP	Chromosome	Position	Closest Gene	EA	NEA	EAF	Beta	Se	P value	Variance Explain	F statistics
	Leu	rs10014755	4	89223504	PPM1K-DT	A	G	0.4729	-0.0912	0.0039	6.5e-122	0.00442474	546.831
		rs12325419	16	70368909	LOC100506083	A	G	0.1167	-0.0881	0.0061	1.3e-47	0.00172357	208.586
		rs59447375	16	70449211	ST3GAL2	T	C	0.8827	0.0862	0.006	3.79e-46	0.00167476	206.398
		rs1260326	2	27730940	GCKR	T	C	0.3868	0.0498	0.004	1.11e-35	0.00128135	155
		rs4665972	2	27598097	SNX17	T	C	0.3915	0.0468	0.004	1.08e-31	0.00111135	136.888
		rs117643180	17	7185779	SLC2A4	A	C	0.0262	-0.1119	0.0123	7.3e-20	0.000672237	82.7643
		rs9941087	16	72118324	TXNL4B	A	G	0.3446	0.0369	0.0041	8.26e-20	0.0006579	80.9987
		rs1043011	12	56865040	GLS2	T	G	0.1805	0.0405	0.005	8.82e-16	0.000532961	65.6089
		rs2638314	12	56866334	SPRYD4	A	T	0.1805	0.0404	0.005	1.05e-15	0.000530338	65.2853
		rs10187501	2	165532454	COBLL1	A	G	0.6538	0.0325	0.0041	1.34e-15	0.000510436	62.8336
		rs114796149	4	88920985	PKD2	A	G	0.0205	0.1152	0.0144	1.4e-15	0.000528991	63.9989
		rs6840723	4	89140833	ABCG2	A	C	0.74	0.0352	0.0044	2e-15	0.000519898	63.999
		rs9653282	2	165554658	COBLL1	A	T	0.644	0.031	0.004	1.95e-14	0.000487932	60.0615
		rs4801776	19	49304215	BCAT2	T	C	0.2909	-0.0325	0.0044	1.7e-13	0.000450983	54.5575
		rs4367138	4	89107653	ABCG2	A	G	0.6139	-0.0263	0.004	6.59e-11	0.000351237	43.2299
		rs2422358	2	65231806	SLC1A4	A	T	0.564	-0.0248	0.0041	1.44e-09	0.000297279	36.5872
		rs145815601	1	155027082	DCST1-AS1	T	G	0.0359	-0.0619	0.0107	6.42e-09	0.000274591	33.4662
		rs9757777	3	136188708	STAG1	C	G	0.2685	-0.0253	0.0044	7.28e-09	0.000268648	33.062
		rs2943645	2	227099180	LOC646736	T	C	0.6437	0.0232	0.0041	9.98e-09	0.000264957	32.0185
		rs5747934	22	18915282	LOC102724788,PRODH	T	C	0.0401	-0.0582	0.0103	1.44e-08	0.000269954	31.9274
		rs10774625	12	111910219	ATXN2	A	G	0.4895	0.0221	0.0039	1.44e-08	0.000260913	32.1106
		rs7672	16	68294800	PLA2G15	C	G	0.2868	0.0242	0.0043	2.02e-08	0.000257363	31.6728
		rs1399623	2	227127672	LOC646736	A	C	0.3847	-0.022	0.004	4.26e-08	0.000245797	30.2495
	Ile	rs10014755	4	89223504	PPM1K-DT	A	G	0.4732	-0.0692	0.004	3.67e-68	0.00242558	299.285
		rs1260326	2	27730940	GCKR	T	C	0.3866	0.0497	0.0041	3.9e-34	0.00121428	146.939
		rs4665972	2	27598097	SNX17	T	C	0.3915	0.0478	0.0041	1.16e-31	0.00110304	135.919
		rs12325419	16	70368909	LOC100506083	A	G	0.1167	-0.0715	0.0062	9.42e-31	0.00109915	132.991
		rs75950518	16	70378917	LOC100506083	T	C	0.1164	-0.0702	0.0062	7.19e-30	0.00104049	128.199
		rs545587	19	49319664	HSD17B14	A	C	0.4803	-0.0379	0.004	5.34e-21	0.000748799	89.7741
		rs7298123	12	56860073	SPRYD4	T	C	0.8017	-0.0413	0.005	1.12e-16	0.000554001	68.2265
		rs117643180	17	7185779	SLC2A4	A	C	0.0262	-0.1016	0.0125	4.9e-16	0.000536446	66.0633
		rs10187501	2	165532454	COBLL1	A	G	0.6539	0.0335	0.0042	7.13e-16	0.000516596	63.6186
		rs12692737	2	165554309	COBLL1	A	C	0.3557	-0.0313	0.0041	3.56e-14	0.00047326	58.2792
		rs13119417	4	89143112	ABCG2	A	G	0.2569	-0.0331	0.0045	3.28e-13	0.000439378	54.1033
		rs607356	19	49371241	PLEKHA4	T	C	0.6814	0.0258	0.0042	1.08e-09	0.000306483	37.7341
		rs2422358	2	65231806	SLC1A4	A	T	0.564	-0.0243	0.0042	6.02e-09	0.000271884	33.4739
		rs4367138	4	89107653	ABCG2	A	G	0.6135	-0.0231	0.0041	2.04e-08	0.000257823	31.7431
		rs1471741	3	136328268	STAG1	T	C	0.2606	-0.0255	0.0046	2.59e-08	0.000249604	30.7297
	Val	rs10014755	4	89223504	PPM1K-DT	A	G	0.4731	-0.107	0.0039	2.45e-164	0.00607324	752.716
		rs2422358	2	65231806	SLC1A4	A	T	0.564	-0.0648	0.0041	1.27e-55	0.00202366	249.79
		rs12325419	16	70368909	LOC100506083	A	G	0.1168	-0.0857	0.0061	1.68e-44	0.00162908	197.376
		rs75950518	16	70378917	LOC100506083	T	C	0.1165	-0.0851	0.0061	4.43e-44	0.00157748	194.622
		rs117643180	17	7185779	SLC2A4	A	C	0.0262	-0.1684	0.0124	2.77e-42	0.00149497	184.431
		rs1260326	2	27730940	GCKR	T	C	0.3866	0.0501	0.004	1.85e-35	0.00129521	156.873
		rs4665972	2	27598097	SNX17	T	C	0.3914	0.047	0.004	1.74e-31	0.0011195	138.06
		rs7655059	4	89149144	ABCG2	C	G	0.818	0.0549	0.0051	4.32e-27	0.000939791	115.877
		rs4801776	19	49304215	BCAT2	T	C	0.2907	-0.0472	0.0044	2.84e-26	0.000950509	115.072
		rs6717858	2	165539661	COBLL1	T	C	0.5982	0.0341	0.004	9.98e-18	0.000589619	72.6744
		rs1043011	12	56865040	GLS2	T	G	0.1804	0.0428	0.0051	3.86e-17	0.000571397	70.4272
		rs2638314	12	56866334	SPRYD4	A	T	0.1804	0.0426	0.0051	4.99e-17	0.000566076	69.7705
		rs9653282	2	165554658	COBLL1	A	T	0.6439	0.0339	0.0041	9.96e-17	0.000554672	68.3636
		rs17096421	10	88820592	GLUD1	A	T	0.9447	-0.0588	0.0088	2.46e-11	0.000369009	44.646
		rs6725785	2	65181253	LINC02245	A	C	0.7729	0.0307	0.0047	4.51e-11	0.000346239	42.6652
		rs12368387	12	122607112	MLXIP	A	G	0.326	0.0267	0.0042	1.35e-10	0.000327962	40.4126
		rs8081274	17	79672355	MRPL12	A	C	0.8395	0.0341	0.0053	1.63e-10	0.000335931	41.3952
		rs10006312	4	89238369	PPM1K-DT	C	G	0.1322	-0.0387	0.0062	4.6e-10	0.000322035	38.9611
		rs62127968	19	49339710	HSD17B14	T	C	0.9857	-0.117	0.019	7.84e-10	0.000316538	37.919
		rs1515100	2	227128917	LOC646736	A	C	0.6324	0.0247	0.004	8.64e-10	0.000309439	38.13
		rs5747934	22	18915282	LOC102724788,PRODH	T	C	0.04	-0.0633	0.0104	9.97e-10	0.000313145	37.0453
		rs66921136	19	7197880	INSR	T	C	0.281	0.0266	0.0044	1.02e-09	0.0002966	36.5469
		rs143891741	4	89152105	ABCG2	A	C	0.0199	0.0952	0.0157	1.22e-09	0.000303909	36.7678
		rs1471741	3	136328268	STAG1	T	C	0.2607	-0.027	0.0045	2.31e-09	0.000292158	35.9994
		rs1399623	2	227127672	LOC646736	A	C	0.3848	-0.0239	0.004	3.53e-09	0.000289722	35.7
		rs222847	17	7185417	SLC2A4	A	T	0.0533	-0.0517	0.0089	5.94e-09	0.000273851	33.7438
		rs139551203	4	89178403	PPM1K	T	C	0.0128	0.1174	0.0202	6e-09	0.000281979	33.7774
		rs6499295	16	70117188	PDXDC2P-NPIPB14P	A	G	0.5938	-0.0247	0.0043	6.25e-09	0.000272734	32.9951
		rs62271373	3	150066540	LINC01214	A	T	0.0578	0.0484	0.0086	1.76e-08	0.000257054	31.6728
		rs11596698	10	74069445	DNAJB12	C	G	0.6558	0.0232	0.0041	2.11e-08	0.000259859	32.0185
		rs7650482	3	12841804	CAND2	A	G	0.3547	0.0227	0.0041	2.56e-08	0.000248773	30.6533
		rs1043466	7	99054289	CPSF4	T	G	0.8354	0.0297	0.0053	2.86e-08	0.000261803	31.4018
		rs3826408	17	7101292	DLG4	T	C	0.4627	0.0218	0.0039	3.07e-08	0.000258239	31.2447
		rs2904552	22	18905964	LOC102724788,PRODH	T	C	0.1015	-0.0379	0.0069	3.73e-08	0.000251864	30.1698
		rs2738787	20	62328375	TNFRSF6B	A	G	0.0819	-0.0388	0.0071	4.63e-08	0.000242379	29.8634
	Ala	rs2933243	12	56860577	SPRYD4	A	G	0.1807	0.0821	0.0052	2.27e-56	0.00202076	249.271
		rs1260326	2	27730940	GCKR	T	C	0.3865	0.0639	0.0041	1.53e-54	0.00200538	242.9
		rs4665972	2	27598097	SNX17	T	C	0.3915	0.0582	0.0041	1.62e-45	0.00163412	201.498
		rs8061221	16	70078960	PDXDC2P-NPIPB14P	A	G	0.7482	0.0609	0.0047	9.28e-39	0.00136197	167.893
		rs7963399	12	47214292	SLC38A4	T	C	0.3585	0.0521	0.0042	7.13e-36	0.00124839	153.876
		rs2160387	2	65220910	SLC1A4	T	C	0.5766	0.0481	0.004	5.7e-33	0.00117321	144.598
		rs112223761	12	47130354	SLC38A4	T	C	0.7919	-0.0584	0.0049	1.51e-32	0.00115252	142.045
		rs2168101	11	8255408	LMO1	A	C	0.3118	-0.0528	0.0045	4.86e-32	0.00111706	137.669
		rs2808454	1	207231751	PFKFB2	A	T	0.4603	0.0455	0.004	4.95e-30	0.00104994	129.389
		rs79687284	1	214150821	PROX1-AS1	C	G	0.0338	0.1321	0.0116	8.03e-30	0.00109079	129.683
		rs35949039	16	70572605	SF3B3	T	G	0.1064	0.0624	0.0065	1.21e-21	0.000748075	92.1585
		rs17122673	12	59990767	SLC16A7	T	C	0.8952	-0.0614	0.0066	7.96e-21	0.000702529	86.545
		rs76247316	3	160082284	TRIM59-IFT80	T	C	0.5144	0.0358	0.004	2.18e-19	0.000650261	80.1012
		rs4693210	4	89208565	PPM1K-DT	A	G	0.5632	0.0321	0.004	1.2e-15	0.000522866	64.3996
		rs13277542	8	145747920	LRRC24	T	G	0.508	0.0313	0.0041	1.16e-14	0.000473191	58.2792
		rs1858714	8	17378898	SLC7A2	T	G	0.7634	0.034	0.0047	5.07e-13	0.000424918	52.3305
		rs12660618	6	20677310	CDKAL1	T	G	0.1579	0.0399	0.0055	5.2e-13	0.000427319	52.6276
		rs34266607	17	79636842	CCDC137	T	C	0.7881	0.035	0.0049	6.66e-13	0.000414278	51.0196
		rs7943847	11	18400514	MIR3159	T	C	0.5673	0.0286	0.004	1.12e-12	0.000415107	51.1217
		rs3892354	9	4282942	GLIS3	T	G	0.4186	0.028	0.004	3.35e-12	0.000397866	48.9992
		rs7978353	12	122617989	MLXIP	A	G	0.5846	-0.0281	0.004	3.6e-12	0.000400712	49.3498
		rs74763072	8	17420369	SLC7A2	A	G	0.0263	0.0876	0.0127	6.18e-12	0.000386326	47.5766
		rs9650069	8	118204020	SLC30A8	T	C	0.3116	-0.0295	0.0043	7.71e-12	0.000382162	47.0652
		rs2854643	22	19189706	CLTCL1	T	C	0.3656	-0.028	0.0041	1.01e-11	0.000378708	46.6381
		rs10440833	6	20688121	CDKAL1	A	T	0.2728	0.0301	0.0045	1.59e-11	0.000363299	44.7405
		rs35257223	16	70660449	IL34	A	G	0.0763	-0.0503	0.0077	5e-11	0.000346517	42.6724
		rs35635959	17	40772288	TUBG1	T	C	0.7204	-0.0288	0.0044	7.97e-11	0.000347896	42.8423
		rs138373837	5	36219710	NADK2	T	C	0.0228	-0.0883	0.0136	9.47e-11	0.000342307	42.1538
		rs1047891	2	211540507	CPS1	A	C	0.3196	-0.0276	0.0043	1.31e-10	0.000334549	41.1978
		rs2058919	14	75310812	YLPM1	C	G	0.6056	-0.0257	0.0041	2.48e-10	0.000319061	39.2909
		rs9888796	16	68297589	SLC7A6	T	C	0.2594	0.0287	0.0045	2.54e-10	0.000330311	40.6754
		rs12826964	12	133140853	FBRSL1	A	G	0.4981	0.0249	0.004	4.82e-10	0.000316141	38.75
		rs4846922	1	230307182	GALNT2	T	C	0.3492	-0.0259	0.0042	6.86e-10	0.000308807	38.0272
		rs11719201	3	123068744	ADCY5	T	C	0.2402	-0.0287	0.0047	8.53e-10	0.000302799	37.2873
		rs36034727	17	80190567	SLC16A3	T	C	0.6999	-0.0267	0.0044	1.42e-09	0.000299021	36.8222
		rs35606005	3	123129170	ADCY5	T	C	0.2641	-0.0274	0.0046	1.96e-09	0.000288125	35.4796
		rs8107974	19	19388500	SUGP1	A	T	0.9243	0.044	0.0076	6.32e-09	0.000272195	33.5175
		rs1333051	9	22136489	CDKN2B-AS1	A	T	0.8653	0.0341	0.0059	7.16e-09	0.000271269	33.4039
		rs61807822	1	118171453	TENT5C	C	G	0.3239	0.0242	0.0042	1.09e-08	0.00026961	33.199
		rs4470984	7	56033558	NIPSNAP2	A	G	0.2327	0.027	0.0047	1.19e-08	0.000267997	33.0008
		rs78432974	9	22132576	CDKN2B-AS1	T	C	0.0539	-0.0518	0.0091	1.33e-08	0.000263138	32.4018
		rs2704797	3	71408090	FOXP1	T	C	0.6878	-0.0245	0.0043	1.56e-08	0.00026363	32.463
		rs10804183	2	211327901	LANCL1-AS1	A	G	0.4291	0.0227	0.004	1.7e-08	0.000261538	32.2051
		rs28886378	8	49914172	PPDPFL	A	G	0.4392	0.023	0.0041	1.94e-08	0.000255559	31.4689
		rs117307872	12	47469731	AMIGO2	A	C	0.0259	-0.0715	0.0129	2.68e-08	0.000249489	30.7203
		rs76895963	12	4384844	CCND2-AS1	T	G	0.9795	0.0883	0.0161	3.93e-08	0.000251024	30.0789
		rs72995652	2	103171651	SLC9A4	A	C	0.1372	0.0316	0.0058	4.77e-08	0.000241061	29.6832
	Phe	rs1722383	12	103245802	PAH	A	G	0.3895	0.1036	0.0042	6.23e-137	0.00510019	608.434
		rs4646986	12	103305409	PAH	A	G	0.2995	-0.0648	0.0044	2.83e-48	0.00179059	216.889
		rs10750864	11	57259694	SLC43A1	A	T	0.7425	0.054	0.0047	8.13e-31	0.00109057	132.003
		rs17253619	14	55411744	WDHD1	T	C	0.8836	-0.0622	0.0063	4.13e-23	0.000805521	97.4748
		rs6456703	6	25826119	SLC17A1	T	C	0.2507	-0.0355	0.0047	2.42e-14	0.000471598	57.0498
		rs76641468	6	52716299	GSTA5	T	C	0.0529	-0.0616	0.0095	7.64e-11	0.000347611	42.0443
		rs1047891	2	211540507	CPS1	A	C	0.3197	-0.0273	0.0044	3.43e-10	0.000318285	38.4957
		rs2373869	12	103413796	ASCL1	C	G	0.6669	-0.0273	0.0044	4.03e-10	0.00031828	38.4957
		rs12299423	12	103623855	LOC101929058	A	G	0.9435	-0.0525	0.0093	1.75e-08	0.000263493	31.8673
		rs774211	12	56920939	RBMS2	T	C	0.8372	-0.0299	0.0055	4.34e-08	0.00024436	29.5536
	Tyr	rs12206654	6	111556834	SLC16A10	T	C	0.8591	-0.1838	0.0057	3.31e-224	0.00837756	1039.76
		rs150851429	16	71625831	TAT	C	G	0.0162	0.3839	0.0167	4.03e-117	0.00444447	528.44
		rs138866361	6	111626396	REV3L	A	G	0.0139	0.2691	0.0175	2.64e-53	0.00196021	236.453
		rs7979473	12	121420260	HNF1A	A	G	0.3959	0.0589	0.0041	3.66e-47	0.00167404	206.374
		rs11075888	16	71458581	LINC02136	A	G	0.5175	-0.057	0.004	7.74e-46	0.00164716	203.059
		rs2638314	12	56866334	SPRYD4	A	T	0.1804	0.0718	0.0052	4.1e-44	0.00154669	190.649
		rs71562284	6	111532158	SLC16A10	A	G	0.9652	0.1442	0.0111	1.97e-38	0.00136937	168.763
		rs970218	6	111952820	TRAF3IP2	C	G	0.285	-0.0471	0.0044	5.5e-27	0.00093017	114.585
		rs62421901	6	111395505	SLC16A10	A	G	0.9118	0.0736	0.0073	1.36e-23	0.000840541	101.649
		rs4149056	12	21331549	SLCO1B1	T	C	0.8414	0.0523	0.0054	6.85e-22	0.000775596	93.8013
		rs1800759	4	100065509	LOC100507053	T	G	0.3906	0.0388	0.0041	2.73e-21	0.000740504	89.5547
		rs62056460	16	71783658	AP1G1	T	C	0.1876	-0.0471	0.0052	1.3e-19	0.000692628	82.0404
		rs79295634	12	47180008	SLC38A4	A	G	0.9312	-0.0706	0.0078	2.23e-19	0.00066523	81.9244
		rs4399232	10	64999490	JMJD1C	T	C	0.4772	0.034	0.004	7.33e-18	0.000586691	72.2488
		rs116983586	6	111562646	SLC16A10	A	G	0.0146	0.1447	0.0168	8.78e-18	0.000602413	74.1842
		rs740122	7	28166442	JAZF1	A	G	0.2112	-0.0414	0.0048	1e-17	0.000604073	74.3894
		rs4760099	12	122318723	HPD	A	G	0.1409	0.049	0.0057	1.26e-17	0.000600089	73.8985
		rs2980888	8	126507308	TRIB1	T	C	0.2936	0.0373	0.0044	1.34e-17	0.000583569	71.863
		rs174536	11	61551927	MYRF	A	C	0.6451	-0.0348	0.0041	2.94e-17	0.000585015	72.0417
		rs6575901	14	102691854	WDR20	T	C	0.7912	0.0373	0.0049	1.64e-14	0.000470599	57.9453
		rs411068	6	111647389	REV3L	A	G	0.0255	0.0986	0.013	3.59e-14	0.000467183	57.5255
		rs1471741	3	136328268	STAG1	T	C	0.2607	-0.0337	0.0046	1.76e-13	0.000435898	53.6707
		rs117433004	6	112261580	LINC02527	A	G	0.0587	0.0631	0.0086	2.45e-13	0.000437233	53.8338
		rs78243804	6	111561065	SLC16A10	T	C	0.9366	0.0623	0.0086	3.78e-13	0.000426211	52.4774
		rs9898	3	186390627	HRG	T	C	0.3239	0.0294	0.0043	5.28e-12	0.000386672	46.7467
		rs2294922	22	44379565	SAMM50	C	G	0.2131	0.0335	0.0049	6.14e-12	0.000386631	46.7402
		rs4575545	16	79755446	MAFTRR	A	G	0.3073	0.0298	0.0044	9.69e-12	0.000387352	45.8691
		rs2168101	11	8255408	LMO1	A	C	0.3118	-0.0299	0.0045	1.84e-11	0.000358588	44.1479
		rs117080580	6	111513517	SLC16A10	A	G	0.0265	-0.0863	0.0129	2.41e-11	0.000363505	44.7543
		rs3817446	12	103260819	PAH	T	C	0.7705	0.0313	0.0047	3.58e-11	0.000366846	44.3492
		rs715	2	211543055	CPS1	T	C	0.6848	0.0283	0.0043	4.48e-11	0.000351817	43.3141
		rs35004366	6	110888780	CDK19	A	G	0.019	0.0989	0.0154	1.29e-10	0.000335001	41.2424
		rs56401710	6	43269180	SLC22A7	A	C	0.6049	-0.0254	0.0041	3.52e-10	0.000311741	38.3789
		rs77388321	12	59946808	SLC16A7	C	G	0.1108	0.0394	0.0063	4.32e-10	0.000317695	39.1115
		rs1800961	20	43042364	HNF4A	T	C	0.0318	-0.0702	0.0114	7.3e-10	0.000313674	37.919
		rs4722551	7	25991826	MIR148A	T	C	0.8336	0.0324	0.0054	1.42e-09	0.000297799	35.9994
		rs11099675	4	148985104	ARHGAP10	T	C	0.2458	0.0274	0.0046	3.02e-09	0.000288198	35.4796
		rs6889986	5	90207399	ADGRV1	A	G	0.4079	0.0234	0.004	5.64e-09	0.000277985	34.2219
		rs3742887	14	69262441	ZFP36L1	A	G	0.2906	0.025	0.0043	8.01e-09	0.000274573	33.8015
		rs7256200	19	45415935	APOC1	T	G	0.1334	-0.0336	0.0059	9.97e-09	0.000263445	32.4315
		rs1433210	4	124766956	LINC01091	A	C	0.7548	0.0261	0.0046	1.25e-08	0.000261504	32.1928
		rs7019778	9	22134651	CDKN2B-AS1	A	C	0.5702	0.0223	0.0041	3.72e-08	0.000244763	29.5825
		rs17511504	6	111630527	REV3L	A	G	0.0322	-0.0647	0.0118	4.56e-08	0.000251223	30.0633
	His	rs1047891	2	211540507	CPS1	A	C	0.3195	-0.0696	0.0044	3.78e-56	0.00212715	250.211
		rs4762254	12	96330581	CCDC38	A	G	0.4613	-0.0561	0.0041	9.6e-43	0.00159244	187.219
		rs2939302	12	56860020	SPRYD4	A	G	0.1813	0.0599	0.0053	2.36e-29	0.00108702	127.73
		rs72933867	2	211588178	CPS1	T	C	0.7921	0.056	0.0051	5.41e-28	0.00102611	120.567
		rs7966262	12	96433079	LTA4H	A	T	0.8456	0.0611	0.0057	1.75e-26	0.000977968	114.901
		rs1998848	14	21492229	NDRG2	A	G	0.0313	0.1683	0.0163	4.11e-25	0.000907435	106.607
		rs61938810	12	96510822	LTA4H	T	C	0.1311	0.0589	0.0061	2.75e-22	0.000793669	93.2317
		rs34004251	3	148929951	CP	A	T	0.1848	-0.0501	0.0053	5.75e-21	0.000760694	89.3545
		rs11612530	12	96159659	NTN4	T	C	0.0453	0.0833	0.0099	3.04e-17	0.000602792	70.7966
		rs1958393	14	21516447	NDRG2	C	G	0.8901	-0.0558	0.0067	6.5e-17	0.000590586	69.3604
		rs780094	2	27741237	GCKR	T	C	0.3782	-0.0334	0.0042	2.44e-15	0.000538467	63.2393
		rs4665972	2	27598097	SNX17	T	C	0.3924	-0.0326	0.0042	1.28e-14	0.000513007	60.2461
		rs1883711	20	39179822	MAFB	C	G	0.0367	0.0884	0.0116	2.54e-14	0.000494532	58.0739
		rs2272662	8	145639726	SLC39A4	T	C	0.4225	-0.0308	0.0042	2.53e-13	0.000457941	53.7769
		rs12092528	1	169253984	NME7	A	G	0.5794	0.0296	0.0042	1.15e-12	0.000422975	49.6681
		rs139974673	15	44027885	CATSPER2P1	T	C	0.9761	-0.095	0.0137	3.91e-12	0.000410765	48.0838
		rs76191003	12	47182531	SLC38A4	T	C	0.0694	0.0543	0.0081	1.78e-11	0.000382713	44.9389
		rs709932	14	94849201	SERPINA1	T	C	0.1521	0.0378	0.0057	3.75e-11	0.000374515	43.9771
		rs1958029	14	21491151	NDRG2	A	G	0.9079	0.0486	0.0074	4.44e-11	0.000367342	43.1322
		rs11680040	2	211485187	CPS1	T	C	0.3676	0.0279	0.0042	4.81e-11	0.000375803	44.1268
		rs2168101	11	8255408	LMO1	A	C	0.3142	-0.0298	0.0046	8.16e-11	0.000357417	41.9671
		rs11621792	14	24871926	NYNRIN	T	C	0.4431	-0.0267	0.0042	1.52e-10	0.000344182	40.4126
		rs598899	15	42486859	VPS39	A	G	0.8905	0.0405	0.0067	1.49e-09	0.000311202	36.5387
		rs6791534	3	148872000	HPS3	T	C	0.5243	0.0227	0.0041	3.33e-08	0.000261084	30.6533
		rs116846236	6	134872119	LOC101928304	A	G	0.9724	0.0732	0.0134	4.59e-08	0.000254169	29.8404
	Gln	rs7298123	12	56860073	SPRYD4	T	C	0.8016	0.2265	0.005	1.27E-447	0.0164776	2052.06
		rs7078003	10	99359412	HOGA1	T	C	0.1826	0.0995	0.0052	6.94e-83	0.00298025	366.128
		rs1260326	2	27730940	GCKR	T	C	0.3866	-0.0779	0.0041	7.72e-80	0.00299277	360.994
		rs4665972	2	27598097	SNX17	T	C	0.3914	-0.0752	0.0041	1.4e-74	0.00273894	336.404
		rs79297632	12	47181325	SLC38A4	C	G	0.0682	0.1301	0.0079	3.6e-61	0.00220926	271.202
		rs1921908	2	191735207	GLS	A	G	0.2524	-0.0704	0.0046	3.64e-52	0.00191311	234.219
		rs2168101	11	8255408	LMO1	A	C	0.3117	-0.0678	0.0045	2.05e-51	0.00184987	227.001
		rs79687284	1	214150821	PROX1-AS1	C	G	0.0338	0.1501	0.0116	3.58e-38	0.00139387	167.432
		rs17122673	12	59990767	SLC16A7	T	C	0.8952	-0.0778	0.0066	1.67e-32	0.0011332	138.952
		rs17145750	7	73026378	MLXIPL	T	C	0.1606	0.0634	0.0054	2.46e-31	0.00112411	137.843
		rs141768399	12	56888701	GLS2	T	C	0.0912	0.0816	0.0075	1.39e-27	0.000983475	118.372
		rs7309526	12	57077615	PTGES3	T	C	0.2747	-0.0483	0.0045	7.98e-27	0.000939668	115.203
		rs12632030	3	160133339	TRIM59-IFT80	T	C	0.5147	0.0403	0.004	4.56e-24	0.000828006	101.504
		rs1998848	14	21492229	NDRG2	A	G	0.0277	0.1429	0.0161	7.88e-19	0.00064907	78.7781
		rs79838296	8	17419074	SLC7A2	A	G	0.0307	0.1022	0.0122	6.04e-17	0.000584673	70.1738
		rs78431863	11	74109553	MIR548AL,PGM2L1	T	C	0.0392	0.0859	0.0105	3.18e-16	0.000546119	66.9269
		rs28601761	8	126500031	TRIB1	C	G	0.5756	-0.033	0.0041	6.17e-16	0.000528612	64.7818
		rs10116772	9	4290541	GLIS3	A	C	0.4052	0.0319	0.004	3.33e-15	0.00051897	63.5996
		rs9482770	6	127443092	RSPO3	T	C	0.5488	0.0311	0.004	1.02e-14	0.000493283	60.4496
		rs4766214	12	4290249	CCND2-AS1	A	G	0.5543	0.0309	0.004	2.41e-14	0.00048697	59.6747
		rs1557598	8	17372029	SLC7A2	A	G	0.6802	0.0326	0.0043	4.65e-14	0.000469053	57.4766
		rs12881221	14	21532312	NDRG2	T	C	0.1602	0.0401	0.0055	2.6e-13	0.000433795	53.1565
		rs3736951	14	100796401	SLC25A47	T	C	0.5036	0.0298	0.0041	2.63e-13	0.00043914	52.8272
		rs117433039	12	47160241	SLC38A4	T	C	0.9679	0.0848	0.0116	3.16e-13	0.000444245	53.4403
		rs7946331	11	18400973	MIR3159	A	G	0.5697	0.0294	0.0041	4.7e-13	0.000427382	51.4185
		rs6931514	6	20703952	CDKAL1	A	G	0.7286	-0.0319	0.0045	1.11e-12	0.000410099	50.2515
		rs3001428	12	57506350	STAT6	A	G	0.0505	-0.0662	0.0094	1.5e-12	0.000412304	49.5967
		rs10440833	6	20688121	CDKAL1	A	T	0.2726	0.0313	0.0045	2.93e-12	0.000394816	48.379
		rs28929474	14	94844947	SERPINA1	T	C	0.02	0.0978	0.0143	7.49e-12	0.000381724	46.7734
		rs2294915	22	44340904	PNPLA3	T	C	0.2375	0.0323	0.0047	8.43e-12	0.00039258	47.2283
		rs6584138	10	99385055	MORN4	A	C	0.4549	-0.0274	0.004	1.11e-11	0.000390017	46.9217
		rs2608914	6	131870611	ARG1	A	T	0.2253	-0.0319	0.0048	2.66e-11	0.00036045	44.1664
		rs2608977	6	131877661	ARG1	T	C	0.7716	0.0318	0.0048	2.78e-11	0.000358206	43.8899
		rs74641138	12	56848079	MIP	T	C	0.0326	0.0788	0.0119	3.61e-11	0.000368185	43.8481
		rs117519814	15	44052248	PDIA3	A	G	0.0638	0.0531	0.0084	2.43e-10	0.000326133	39.9598
		rs1975283	1	118142558	LOC100996263	A	C	0.3203	0.0255	0.0043	2.31e-09	0.000287031	35.1671
		rs2080087	14	75365062	DLST	A	G	0.4528	0.024	0.004	2.64e-09	0.000299257	35.9994
		rs58321169	6	126868567	MIR588	T	C	0.2698	0.0268	0.0046	4.33e-09	0.000277045	33.9427
		rs117643180	17	7185779	SLC2A4	A	C	0.0262	0.0739	0.0126	4.91e-09	0.000280767	34.3986
		rs7224922	17	25628161	WSB1	A	G	0.4081	0.0234	0.004	6.94e-09	0.000279321	34.2219
		rs2236744	20	56136954	PCK1	C	G	0.5041	-0.0228	0.004	9.34e-09	0.000265184	32.4895
		rs11649610	16	70046721	PDXDC2P-NPIPB14P	T	C	0.288	-0.026	0.0045	9.64e-09	0.000280326	33.3822
		rs75827057	3	167791602	GOLIM4	A	G	0.808	0.0303	0.0053	1.24e-08	0.000266775	32.6833
		rs117001881	12	57304853	SDR9C7	A	G	0.0114	-0.1143	0.0201	1.35e-08	0.000271543	32.3365
		rs12502808	4	69414240	UGT2B17	A	T	0.3624	-0.0285	0.005	1.41e-08	0.000281624	32.4894
		rs17680262	12	110354536	TCHP	T	C	0.0974	-0.0385	0.0069	1.92e-08	0.000258813	31.1326
		rs2650000	12	121388962	HNF1A-AS1	A	C	0.3502	0.0234	0.0042	2.45e-08	0.000258041	31.0403
		rs784504	3	39195260	CSRNP1	C	G	0.8049	-0.0282	0.0051	2.66e-08	0.000249553	30.5739
		rs2465624	12	47350414	AMIGO2	T	G	0.3035	0.0242	0.0044	2.66e-08	0.000246908	30.2495
		rs6458228	6	41543793	FOXP4	A	C	0.2818	0.0246	0.0045	3.22e-08	0.000243927	29.884
		rs62518081	8	134325969	NDRG1	A	G	0.1105	0.0354	0.0064	3.74e-08	0.000249719	30.5942
		rs12066375	1	169213742	NME7	T	C	0.5916	0.0226	0.0041	4e-08	0.000248	30.3838
	Gly	rs1047891	2	211540507	CPS1	A	C	0.3176	0.5073	0.004	1.47E-3492	0.120894	16084.3
		rs12476133	2	211543401	CPS1	C	G	0.7283	0.2149	0.0043	1.20E-553	0.0209083	2497.63
		rs17734637	2	211658830	CPS1	C	G	0.1732	0.217	0.0049	3.23E-423	0.0164917	1961.19
		rs74383932	2	211608006	CPS1	C	G	0.0307	0.4232	0.0114	3.2e-304	0.0118687	1378.08
		rs143955150	2	211652327	CPS1	A	G	0.0333	0.3936	0.0111	1.18e-273	0.0107444	1257.35
		rs114338044	2	211615121	CPS1	A	G	0.9789	-0.3151	0.0131	6.65e-128	0.00497275	578.558
		rs13422831	2	211883254	CPS1	T	G	0.8272	0.1121	0.005	1.41e-112	0.0042791	502.648
		rs72930539	2	211340225	LANCL1	A	T	0.204	-0.1047	0.0047	5.06e-112	0.00422484	496.238
		rs55888687	2	211718361	CPS1	T	C	0.8174	0.1035	0.005	5.59e-97	0.00365013	428.483
		rs4841133	8	9183664	LOC157273	A	G	0.0977	0.1265	0.0065	1.5e-84	0.00322782	378.745
		rs55933544	9	6534080	GLDC	T	C	0.2631	-0.0805	0.0044	1.94e-75	0.00285362	334.718
		rs116224031	2	211689628	CPS1	T	G	0.0117	0.3253	0.018	3.45e-73	0.00286824	326.599
		rs1992855	3	125909669	ALDH1L1-AS2	T	C	0.5849	-0.0686	0.0039	4.13e-70	0.00263825	309.394
		rs8177953	16	81116383	GCSH	T	G	0.9153	0.1133	0.0069	6.78e-60	0.00229988	269.621
		rs28601761	8	126500031	TRIB1	C	G	0.5794	-0.0611	0.0039	1.11e-54	0.00210435	245.44
		rs13240915	7	56090752	PSPH	C	G	0.7569	0.0696	0.0045	2.07e-54	0.0020411	239.214
		rs114210411	2	212313828	ERBB4	A	G	0.0548	0.1251	0.0082	1.83e-52	0.00198601	232.745
		rs62202111	2	211285782	LANCL1-AS1	A	C	0.9757	-0.1838	0.0125	9.3e-49	0.00184515	216.204
		rs10221648	2	211673274	CPS1	A	G	0.9823	0.1969	0.0143	2.92e-43	0.00161833	189.588
		rs16954688	16	81156808	PKD1L2	A	G	0.0469	-0.1225	0.0091	2.59e-41	0.00154699	181.21
		rs116612560	2	211931554	ERBB4	T	C	0.9809	-0.1853	0.0142	5.08e-39	0.00145383	170.281
		rs141797864	2	211741252	CPS1	A	G	0.9765	0.1582	0.0124	4.2e-37	0.00138972	162.765
		rs10095103	8	9226095	LOC157273	T	C	0.4413	-0.0453	0.0039	1.6e-31	0.00115219	134.915
		rs150971421	2	211485471	CPS1	T	G	0.0216	0.1472	0.0129	4.31e-30	0.00112345	130.205
		rs12125269	1	76125211	SLC44A5	A	C	0.2866	0.0458	0.0043	2.62e-26	0.00096901	113.445
		rs140114971	9	5909874	MLANA	A	C	0.9792	-0.1507	0.0149	5.94e-24	0.00087385	102.293
		rs954499	2	211510362	CPS1	T	C	0.025	-0.1267	0.0126	1.23e-23	0.000863773	101.112
		rs79443387	17	45626961	NPEPPS	T	C	0.4982	0.0379	0.0039	9.47e-23	0.000806785	94.4369
		rs77710538	2	212139101	ERBB4	T	C	0.8011	0.0444	0.0048	1.08e-20	0.000731006	85.561
		rs75572678	2	211547515	CPS1	T	C	0.9875	0.153	0.017	1.77e-19	0.000692065	80.9986
		rs6712834	2	210038294	MAP2	T	C	0.4871	0.0333	0.0037	6.09e-19	0.000692047	80.9986
		rs12312144	12	47092662	LOC100288798	A	C	0.1781	0.0445	0.005	7.17e-19	0.000676753	79.2086
		rs114351521	2	211171061	MYL1	T	C	0.0997	-0.0573	0.0066	2.62e-18	0.000644016	75.3727
		rs2657879	12	56865338	GLS2	A	G	0.8188	-0.042	0.005	3.1e-17	0.000602894	70.5588
		rs2638314	12	56866334	SPRYD4	A	T	0.1812	0.0419	0.005	3.87e-17	0.000600048	70.2232
		rs2191906	2	210714162	UNC80	A	G	0.8611	0.0448	0.0055	3.75e-16	0.000577931	66.3473
		rs141866277	15	43950699	PPIP5K1P1-CATSPER2	A	T	0.977	-0.1044	0.0132	3.24e-15	0.000541748	62.5526
		rs77149095	3	125755558	SLC41A3	T	C	0.0512	0.0704	0.0091	1.27e-14	0.000516709	59.8487
		rs562038	1	120254545	PHGDH	C	G	0.6786	0.0313	0.0041	1.76e-14	0.000498043	58.2792
		rs11641929	16	81157812	PKD1L2	A	G	0.2865	-0.0317	0.0042	6.78e-14	0.000486815	56.9656
		rs72999447	19	18236947	MAST3	A	G	0.2553	-0.0323	0.0044	1.79e-13	0.000460519	53.888
		rs1711054	15	58468994	AQP9	C	G	0.5049	-0.0281	0.0038	2.29e-13	0.000467302	54.6812
		rs113282525	2	211022139	KANSL1L	T	C	0.0212	-0.0986	0.0137	5.76e-13	0.000442662	51.7971
		rs72994488	2	211151859	MYL1	A	G	0.9667	-0.076	0.0106	6.29e-13	0.000439326	51.4053
		rs796242	2	211841524	CPS1	T	C	0.9791	0.1013	0.0142	8.34e-13	0.000434915	50.8903
		rs1801133	1	11856378	MTHFR	A	G	0.3273	0.0294	0.0041	9.09e-13	0.000447942	51.4185
		rs6874280	5	90257244	ADGRV1	A	G	0.2818	0.03	0.0043	2.31e-12	0.000415987	48.6741
		rs2168101	11	8255408	LMO1	A	C	0.3108	-0.0302	0.0043	2.39e-12	0.00042155	49.3253
		rs10739110	9	6697128	KDM4C	T	C	0.3687	0.0277	0.004	6.39e-12	0.000417783	47.9548
		rs34976026	2	211512169	CPS1	A	T	0.9417	-0.056	0.0082	9.68e-12	0.000398607	46.6381
		rs62263497	3	125807181	SLC41A3	A	C	0.9304	0.0502	0.0076	3.61e-11	0.000372897	43.6288
		rs2080403	12	345369	SLC6A13	C	G	0.4615	-0.0253	0.0038	4.67e-11	0.000378848	44.3268
		rs13024094	2	212560354	ERBB4	A	G	0.2196	0.03	0.0046	4.92e-11	0.000363517	42.5324
		rs62521039	8	126469765	TRIB1	T	C	0.0596	-0.0541	0.0082	5.61e-11	0.000372018	43.5271
		rs2465624	12	47350414	AMIGO2	T	G	0.3069	0.0274	0.0042	5.77e-11	0.000363747	42.5594
		rs62178224	2	212116165	ERBB4	T	C	0.0158	0.0981	0.015	6.66e-11	0.000365561	42.7709
		rs11130192	3	49467206	NICN1	C	G	0.5739	0.0248	0.0039	1.31e-10	0.000345601	40.4359
		rs62259939	3	49386047	GPX1	A	G	0.4279	-0.0248	0.0039	1.49e-10	0.000345607	40.4359
		rs61789561	3	135917627	MSL2	A	G	0.1896	0.0312	0.0049	2.22e-10	0.000346515	40.5424
		rs4760244	12	57837387	INHBC	A	T	0.5063	0.0242	0.0038	3.01e-10	0.000346635	40.5561
		rs76578661	2	211939129	ERBB4	A	G	0.0355	-0.0634	0.0103	7.98e-10	0.000323828	37.8876
		rs4363657	12	21368722	SLCO1B1	T	C	0.8182	-0.0312	0.0051	8.36e-10	0.000326077	37.425
		rs141705179	2	210745915	UNC80	A	G	0.0136	0.1039	0.0173	1.72e-09	0.000311472	36.0688
		rs816417	7	56187107	NUPR2	A	G	0.6357	0.0238	0.004	2.45e-09	0.000302595	35.4019
		rs459193	5	55806751	C5orf67	A	G	0.259	0.026	0.0044	2.5e-09	0.000298439	34.9168
		rs11242109	5	131677047	MIR3936HG	T	G	0.4666	0.0228	0.0038	3.13e-09	0.000307695	35.9994
		rs36105243	2	165524751	COBLL1	C	G	0.653	-0.0231	0.0039	3.63e-09	0.000299863	35.0822
		rs60218157	8	17424175	SLC7A2	A	C	0.9732	-0.0713	0.0122	4.85e-09	0.000291936	34.1548
		rs2197423	3	12391583	PPARG	A	G	0.1288	0.0336	0.0058	6.11e-09	0.000292405	33.5595
		rs34194998	19	7187860	INSR	A	G	0.7368	-0.0251	0.0043	7.31e-09	0.000291237	34.0724
		rs13107325	4	103188709	SLC39A8	T	C	0.0724	-0.0444	0.0077	7.5e-09	0.000289699	33.2489
		rs9532939	13	42440496	VWA8	A	T	0.3444	0.0242	0.0042	7.88e-09	0.000283766	33.199
		rs79687284	1	214150821	PROX1-AS1	C	G	0.0341	0.0623	0.0109	1.09e-08	0.000279229	32.6675
		rs6879874	5	176730775	PRELID1,RAB24	A	T	0.2786	-0.0244	0.0043	1.19e-08	0.000275224	32.1985
		rs78970517	2	165554302	COBLL1	T	C	0.1185	0.0328	0.0058	1.34e-08	0.000273358	31.9804
		rs668871	6	160769811	SLC22A3	T	C	0.4736	0.0218	0.0038	1.4e-08	0.000281299	32.9108
		rs28555498	16	79942776	LINC01229	A	G	0.8507	-0.0306	0.0054	1.54e-08	0.000274468	32.1106
		rs1515098	2	227073854	LOC646736	T	C	0.679	-0.0225	0.004	1.8e-08	0.000270443	31.6401
		rs1965869	4	89677537	FAM13A	T	C	0.2881	0.0238	0.0043	2.54e-08	0.000266928	30.6344
		rs2943633	2	227054881	LOC646736	A	C	0.47	0.0208	0.0038	3.79e-08	0.000261057	29.9607
		rs12461964	19	41341229	CYP2A6	A	G	0.4978	0.0212	0.0039	4.33e-08	0.000252571	29.5485
		rs77569075	2	209173453	PIKFYVE	T	C	0.0684	-0.0417	0.0076	4.46e-08	0.000257329	30.1049
		rs17024124	1	120253117	PHGDH	A	T	0.9795	-0.0738	0.0135	4.52e-08	0.000255443	29.8839
	Gly_CPS1	rs1047891	2	211540507	CPS1	A	C	0.3176	0.5073	0.004	1.47E-3492	0.120894	16084.3
		rs12476133	2	211543401	CPS1	C	G	0.7283	0.2149	0.0043	1.20E-553	0.0209083	2497.63
		rs17734637	2	211658830	CPS1	C	G	0.1732	0.217	0.0049	3.23E-423	0.0164917	1961.19
		rs74383932	2	211608006	CPS1	C	G	0.0307	0.4232	0.0114	3.2e-304	0.0118687	1378.08
		rs143955150	2	211652327	CPS1	A	G	0.0333	0.3936	0.0111	1.18e-273	0.0107444	1257.35
		rs114338044	2	211615121	CPS1	A	G	0.9789	-0.3151	0.0131	6.65e-128	0.00497275	578.558
		rs13422831	2	211883254	CPS1	T	G	0.8272	0.1121	0.005	1.41e-112	0.0042791	502.648
		rs55888687	2	211718361	CPS1	T	C	0.8174	0.1035	0.005	5.59e-97	0.00365013	428.483
		rs116224031	2	211689628	CPS1	T	G	0.0117	0.3253	0.018	3.45e-73	0.00286824	326.599
		rs10221648	2	211673274	CPS1	A	G	0.9823	0.1969	0.0143	2.92e-43	0.00161833	189.588
		rs141797864	2	211741252	CPS1	A	G	0.9765	0.1582	0.0124	4.2e-37	0.00138972	162.765
		rs150971421	2	211485471	CPS1	T	G	0.0216	0.1472	0.0129	4.31e-30	0.00112345	130.205
		rs954499	2	211510362	CPS1	T	C	0.025	-0.1267	0.0126	1.23e-23	0.000863773	101.112
		rs75572678	2	211547515	CPS1	T	C	0.9875	0.153	0.017	1.77e-19	0.000692065	80.9986
		rs796242	2	211841524	CPS1	T	C	0.9791	0.1013	0.0142	8.34e-13	0.000434915	50.8903
		rs34976026	2	211512169	CPS1	A	T	0.9417	-0.056	0.0082	9.68e-12	0.000398607	46.6381
	Gly_rmCPS1	rs72930539	2	211340225	LANCL1	A	T	0.204	-0.1047	0.0047	5.06e-112	0.00422484	496.238
		rs4841133	8	9183664	LOC157273	A	G	0.0977	0.1265	0.0065	1.5e-84	0.00322782	378.745
		rs55933544	9	6534080	GLDC	T	C	0.2631	-0.0805	0.0044	1.94e-75	0.00285362	334.718
		rs1992855	3	125909669	ALDH1L1-AS2	T	C	0.5849	-0.0686	0.0039	4.13e-70	0.00263825	309.394
		rs8177953	16	81116383	GCSH	T	G	0.9153	0.1133	0.0069	6.78e-60	0.00229988	269.621
		rs28601761	8	126500031	TRIB1	C	G	0.5794	-0.0611	0.0039	1.11e-54	0.00210435	245.44
		rs13240915	7	56090752	PSPH	C	G	0.7569	0.0696	0.0045	2.07e-54	0.0020411	239.214
		rs114210411	2	212313828	ERBB4	A	G	0.0548	0.1251	0.0082	1.83e-52	0.00198601	232.745
		rs62202111	2	211285782	LANCL1-AS1	A	C	0.9757	-0.1838	0.0125	9.3e-49	0.00184515	216.204
		rs16954688	16	81156808	PKD1L2	A	G	0.0469	-0.1225	0.0091	2.59e-41	0.00154699	181.21
		rs116612560	2	211931554	ERBB4	T	C	0.9809	-0.1853	0.0142	5.08e-39	0.00145383	170.281
		rs10095103	8	9226095	LOC157273	T	C	0.4413	-0.0453	0.0039	1.6e-31	0.00115219	134.915
		rs12125269	1	76125211	SLC44A5	A	C	0.2866	0.0458	0.0043	2.62e-26	0.00096901	113.445
		rs140114971	9	5909874	MLANA	A	C	0.9792	-0.1507	0.0149	5.94e-24	0.00087385	102.293
		rs79443387	17	45626961	NPEPPS	T	C	0.4982	0.0379	0.0039	9.47e-23	0.000806785	94.4369
		rs77710538	2	212139101	ERBB4	T	C	0.8011	0.0444	0.0048	1.08e-20	0.000731006	85.561
		rs6712834	2	210038294	MAP2	T	C	0.4871	0.0333	0.0037	6.09e-19	0.000692047	80.9986
		rs12312144	12	47092662	LOC100288798	A	C	0.1781	0.0445	0.005	7.17e-19	0.000676753	79.2086
		rs114351521	2	211171061	MYL1	T	C	0.0997	-0.0573	0.0066	2.62e-18	0.000644016	75.3727
		rs2657879	12	56865338	GLS2	A	G	0.8188	-0.042	0.005	3.1e-17	0.000602894	70.5588
		rs2638314	12	56866334	SPRYD4	A	T	0.1812	0.0419	0.005	3.87e-17	0.000600048	70.2232
		rs2191906	2	210714162	UNC80	A	G	0.8611	0.0448	0.0055	3.75e-16	0.000577931	66.3473
		rs141866277	15	43950699	PPIP5K1P1-CATSPER2	A	T	0.977	-0.1044	0.0132	3.24e-15	0.000541748	62.5526
		rs77149095	3	125755558	SLC41A3	T	C	0.0512	0.0704	0.0091	1.27e-14	0.000516709	59.8487
		rs562038	1	120254545	PHGDH	C	G	0.6786	0.0313	0.0041	1.76e-14	0.000498043	58.2792
		rs11641929	16	81157812	PKD1L2	A	G	0.2865	-0.0317	0.0042	6.78e-14	0.000486815	56.9656
		rs72999447	19	18236947	MAST3	A	G	0.2553	-0.0323	0.0044	1.79e-13	0.000460519	53.888
		rs1711054	15	58468994	AQP9	C	G	0.5049	-0.0281	0.0038	2.29e-13	0.000467302	54.6812
		rs113282525	2	211022139	KANSL1L	T	C	0.0212	-0.0986	0.0137	5.76e-13	0.000442662	51.7971
		rs72994488	2	211151859	MYL1	A	G	0.9667	-0.076	0.0106	6.29e-13	0.000439326	51.4053
		rs1801133	1	11856378	MTHFR	A	G	0.3273	0.0294	0.0041	9.09e-13	0.000447942	51.4185
		rs6874280	5	90257244	ADGRV1	A	G	0.2818	0.03	0.0043	2.31e-12	0.000415987	48.6741
		rs2168101	11	8255408	LMO1	A	C	0.3108	-0.0302	0.0043	2.39e-12	0.00042155	49.3253
		rs10739110	9	6697128	KDM4C	T	C	0.3687	0.0277	0.004	6.39e-12	0.000417783	47.9548
		rs62263497	3	125807181	SLC41A3	A	C	0.9304	0.0502	0.0076	3.61e-11	0.000372897	43.6288
		rs2080403	12	345369	SLC6A13	C	G	0.4615	-0.0253	0.0038	4.67e-11	0.000378848	44.3268
		rs13024094	2	212560354	ERBB4	A	G	0.2196	0.03	0.0046	4.92e-11	0.000363517	42.5324
		rs62521039	8	126469765	TRIB1	T	C	0.0596	-0.0541	0.0082	5.61e-11	0.000372018	43.5271
		rs2465624	12	47350414	AMIGO2	T	G	0.3069	0.0274	0.0042	5.77e-11	0.000363747	42.5594
		rs62178224	2	212116165	ERBB4	T	C	0.0158	0.0981	0.015	6.66e-11	0.000365561	42.7709
		rs11130192	3	49467206	NICN1	C	G	0.5739	0.0248	0.0039	1.31e-10	0.000345601	40.4359
		rs62259939	3	49386047	GPX1	A	G	0.4279	-0.0248	0.0039	1.49e-10	0.000345607	40.4359
		rs61789561	3	135917627	MSL2	A	G	0.1896	0.0312	0.0049	2.22e-10	0.000346515	40.5424
		rs4760244	12	57837387	INHBC	A	T	0.5063	0.0242	0.0038	3.01e-10	0.000346635	40.5561
		rs76578661	2	211939129	ERBB4	A	G	0.0355	-0.0634	0.0103	7.98e-10	0.000323828	37.8876
		rs4363657	12	21368722	SLCO1B1	T	C	0.8182	-0.0312	0.0051	8.36e-10	0.000326077	37.425
		rs141705179	2	210745915	UNC80	A	G	0.0136	0.1039	0.0173	1.72e-09	0.000311472	36.0688
		rs816417	7	56187107	NUPR2	A	G	0.6357	0.0238	0.004	2.45e-09	0.000302595	35.4019
		rs459193	5	55806751	C5orf67	A	G	0.259	0.026	0.0044	2.5e-09	0.000298439	34.9168
		rs11242109	5	131677047	MIR3936HG	T	G	0.4666	0.0228	0.0038	3.13e-09	0.000307695	35.9994
		rs36105243	2	165524751	COBLL1	C	G	0.653	-0.0231	0.0039	3.63e-09	0.000299863	35.0822
		rs60218157	8	17424175	SLC7A2	A	C	0.9732	-0.0713	0.0122	4.85e-09	0.000291936	34.1548
		rs2197423	3	12391583	PPARG	A	G	0.1288	0.0336	0.0058	6.11e-09	0.000292405	33.5595
		rs34194998	19	7187860	INSR	A	G	0.7368	-0.0251	0.0043	7.31e-09	0.000291237	34.0724
		rs13107325	4	103188709	SLC39A8	T	C	0.0724	-0.0444	0.0077	7.5e-09	0.000289699	33.2489
		rs9532939	13	42440496	VWA8	A	T	0.3444	0.0242	0.0042	7.88e-09	0.000283766	33.199
		rs79687284	1	214150821	PROX1-AS1	C	G	0.0341	0.0623	0.0109	1.09e-08	0.000279229	32.6675
		rs6879874	5	176730775	PRELID1,RAB24	A	T	0.2786	-0.0244	0.0043	1.19e-08	0.000275224	32.1985
		rs78970517	2	165554302	COBLL1	T	C	0.1185	0.0328	0.0058	1.34e-08	0.000273358	31.9804
		rs668871	6	160769811	SLC22A3	T	C	0.4736	0.0218	0.0038	1.4e-08	0.000281299	32.9108
		rs28555498	16	79942776	LINC01229	A	G	0.8507	-0.0306	0.0054	1.54e-08	0.000274468	32.1106
		rs1515098	2	227073854	LOC646736	T	C	0.679	-0.0225	0.004	1.8e-08	0.000270443	31.6401
		rs1965869	4	89677537	FAM13A	T	C	0.2881	0.0238	0.0043	2.54e-08	0.000266928	30.6344
		rs2943633	2	227054881	LOC646736	A	C	0.47	0.0208	0.0038	3.79e-08	0.000261057	29.9607
		rs12461964	19	41341229	CYP2A6	A	G	0.4978	0.0212	0.0039	4.33e-08	0.000252571	29.5485
		rs77569075	2	209173453	PIKFYVE	T	C	0.0684	-0.0417	0.0076	4.46e-08	0.000257329	30.1049
		rs17024124	1	120253117	PHGDH	A	T	0.9795	-0.0738	0.0135	4.52e-08	0.000255443	29.8839
	EA, Effect allele; NEA, Non-effect allele; EAF, Effect allele frequency; SE, standard error

## Sheet: ST6
	Table S6. Characteristics of instrumental variables for SBP, DBP and hypertension in reverse MR analyses
	Exposure	SNP	Chromosome	Position	Closest Gene	EA	NEA	EAF	Beta	Se	P	Variance Explain	F statistics
	Systolic blood pressure	rs10029530	4	156439190	MAP9	A	T	0.340459	0.456305	0.0515883	5.2e-18	0.000290052	78.2357
	Systolic blood pressure	rs10032729	4	14879945	LINC00504	G	A	0.491925	-0.275308	0.0491661	3.2e-08	0.000116265	31.3547
	Systolic blood pressure	rs10037886	5	87418733	TMEM161B	G	A	0.821868	0.378729	0.0641841	1.2e-09	0.000129104	34.8176
	Systolic blood pressure	rs10048404	18	54578482	WDR7	C	T	0.632517	0.291177	0.0507747	8.1e-09	0.000121944	32.8864
	Systolic blood pressure	rs10054063	5	173392398	CPEB4	A	T	0.688012	0.335701	0.0531031	1.2e-10	0.000148182	39.9634
	Systolic blood pressure	rs1010064	12	20000315	LINC02398	A	C	0.81596	0.440836	0.0631141	3.2e-13	0.000180891	48.7863
	Systolic blood pressure	rs10172678	2	59294558	LINC01122	T	C	0.395644	0.317373	0.0498545	1.7e-10	0.000150265	40.5255
	Systolic blood pressure	rs10211901	21	45122573	RRP1B	G	A	0.444898	-0.271418	0.049444	6e-09	0.000111736	30.1333
	Systolic blood pressure	rs1023501	7	90302014	CDK14	G	T	0.281909	0.328307	0.054384	2.3e-09	0.00013513	36.4431
	Systolic blood pressure	rs10254101	7	151415536	PRKAG2	C	T	0.713895	-0.391838	0.0541035	3.4e-13	0.000194478	52.4517
	Systolic blood pressure	rs1025686	18	48147127	MAPK4	A	G	0.760994	0.344109	0.0578064	4.3e-09	0.000131394	35.4354
	Systolic blood pressure	rs10282122	7	2529623	GRIFIN	C	T	0.333772	0.327604	0.0518659	1.3e-10	0.000147932	39.8962
	Systolic blood pressure	rs10409243	19	10332988	S1PR2	C	T	0.397783	0.29924	0.0507007	2.7e-09	0.000129166	34.8344
	Systolic blood pressure	rs10477932	5	108105903	FER	T	C	0.770116	0.312572	0.0581188	3.8e-08	0.000107254	28.9244
	Systolic blood pressure	rs1052486	6	31610686	NONE	A	G	0.524884	-0.449668	0.0490741	8.8e-20	0.00031127	83.9607
	Systolic blood pressure	rs1056930	21	16336804	NRIP1	T	C	0.358446	-0.274417	0.0514659	3e-08	0.000105422	28.4302
	Systolic blood pressure	rs10764326	10	18448062	CACNB2	T	C	0.586152	-0.396293	0.0497069	7.1e-16	0.000235662	63.5618
	Systolic blood pressure	rs10801580	1	196885685	CFHR4	T	C	0.762885	-0.347997	0.0574036	1.8e-09	0.000136272	36.751
	Systolic blood pressure	rs10817007	9	113155247	SVEP1	T	G	0.871424	-0.488876	0.0732259	5.5e-12	0.000165268	44.5723
	Systolic blood pressure	rs10821950	10	63811967	ARID5B	T	C	0.44475	-0.280626	0.049449	2.4e-09	0.000119421	32.2061
	Systolic blood pressure	rs10852858	17	1357751	CRK	C	T	0.56035	-0.409661	0.0493563	1.5e-16	0.000255415	68.8907
	Systolic blood pressure	rs10863578	1	221213997	HLX	G	C	0.33072	-0.280583	0.0519337	3e-08	0.000108236	29.1891
	Systolic blood pressure	rs10948566	6	50571699	TFAP2D	C	T	0.712634	-0.316598	0.0543382	4.3e-10	0.000125876	33.9471
	Systolic blood pressure	rs10995311	10	64564934	ADO	C	G	0.555044	0.449557	0.0494403	5.5e-20	0.000306526	82.6807
	Systolic blood pressure	rs11026586	11	22515533	LINC01495	G	A	0.936716	-0.560885	0.100625	1.4e-08	0.000115207	31.0694
	Systolic blood pressure	rs11084997	19	3093991	GNA11	G	C	0.616052	0.298176	0.0508404	3.4e-09	0.000127546	34.3973
	Systolic blood pressure	rs11105296	12	89870540	POC1B	C	T	0.784319	0.476518	0.0744295	1.6e-10	0.000151983	40.9888
	Systolic blood pressure	rs111063488	1	3326510	PRDM16	G	A	0.862579	-0.431033	0.0711084	7.4e-10	0.000136243	36.7431
	Systolic blood pressure	rs11145807	9	139520789	LINC01451	A	G	0.404774	0.376229	0.0502291	5.5e-13	0.000208016	56.1036
	Systolic blood pressure	rs11158757	14	69139662	RAD51B	A	G	0.678541	-0.288482	0.0525691	4.9e-08	0.000111666	30.1143
	Systolic blood pressure	rs11191580	10	104906211	NT5C2	T	C	0.923016	1.15012	0.0915239	2e-37	0.00058527	157.912
	Systolic blood pressure	rs11191841	10	105639611	STN1	T	C	0.493843	0.319603	0.0489459	1.3e-10	0.000158093	42.6369
	Systolic blood pressure	rs11197809	10	118502608	HSPA12A	G	C	0.688546	0.313741	0.0531984	8.6e-10	0.000128968	34.781
	Systolic blood pressure	rs112070444	8	135611317	ZFAT-AS1	C	T	0.967217	0.790025	0.137245	1.2e-08	0.000122865	33.1349
	Systolic blood pressure	rs11207423	1	59650829	HSD52	G	C	0.724338	0.419062	0.0546318	2.5e-15	0.000218154	58.8386
	Systolic blood pressure	rs11222084	11	130273230	ZBTB44-DT	A	T	0.62771	-0.368249	0.0505178	3.9e-14	0.000197016	53.1363
	Systolic blood pressure	rs112502960	17	47439302	LOC102724596	G	A	0.637083	-0.306295	0.05116	2.1e-09	0.000132909	35.8439
	Systolic blood pressure	rs112581560	5	148355309	SH3TC2	C	G	0.797978	0.442741	0.0611085	3.1e-13	0.000194628	52.492
	Systolic blood pressure	rs1126930	12	49399132	PRKAG1	G	C	0.963607	-0.968589	0.130664	3.7e-14	0.000203738	54.9495
	Systolic blood pressure	rs112805309	20	30139881	HM13	G	T	0.855854	0.393914	0.0710594	2.4e-08	0.000113947	30.7296
	Systolic blood pressure	rs1133400	10	134459388	INPP5A	A	G	0.778007	-0.395493	0.0587518	1.5e-10	0.000168018	45.314
	Systolic blood pressure	rs11530326	11	48810511	TRIM49B	A	C	0.855062	0.483763	0.0855275	6.8e-09	0.00011863	31.9927
	Systolic blood pressure	rs115525024	7	27236559	HOXA13	T	G	0.0743573	-0.885377	0.0937922	5.2e-22	0.000330349	89.1086
	Systolic blood pressure	rs11605297	11	58296806	LPXN	G	A	0.765051	0.38591	0.0577652	6e-11	0.000165486	44.631
	Systolic blood pressure	rs11636952	15	75114322	LMAN1L	T	C	0.30528	0.530059	0.0533246	2.6e-24	0.000366292	98.8075
	Systolic blood pressure	rs11655024	17	59232365	BCAS3	T	C	0.178794	0.348181	0.0642852	1.3e-08	0.000108776	29.3349
	Systolic blood pressure	rs11669915	19	45741353	EXOC3L2	A	G	0.74107	-0.38785	0.0562359	7.6e-12	0.000176367	47.566
	Systolic blood pressure	rs11672460	19	2588423	GNG7	A	C	0.983967	1.14526	0.207184	4.4e-08	0.000113303	30.5557
	Systolic blood pressure	rs11696852	20	51770946	TSHZ2	C	T	0.763823	-0.307477	0.0579328	4.3e-08	0.000104454	28.1691
	Systolic blood pressure	rs11721038	3	168849576	MECOM	T	C	0.925042	0.68124	0.0931681	2.6e-13	0.000198232	53.4641
	Systolic blood pressure	rs11722924	4	77396854	SHROOM3	G	C	0.461556	0.283759	0.048976	1.3e-08	0.000124472	33.5683
	Systolic blood pressure	rs11727441	4	144163755	USP38	C	T	0.397647	0.357224	0.0500085	1.5e-13	0.000189193	51.0259
	Systolic blood pressure	rs11749855	5	111700982	EPB41L4A	C	T	0.87694	0.426896	0.0766792	3.4e-08	0.00011493	30.9946
	Systolic blood pressure	rs117539635	15	69682916	PAQR5	A	G	0.974292	1.04987	0.155865	5.7e-12	0.000168226	45.3702
	Systolic blood pressure	rs11770283	7	139436551	HIPK2	G	T	0.808126	0.418334	0.0620714	1.2e-11	0.000168416	45.4213
	Systolic blood pressure	rs11774829	8	105978368	ZFPM2	T	A	0.898416	0.455305	0.0818495	2.1e-08	0.00011474	30.9435
	Systolic blood pressure	rs1177764	5	32829975	NPR3	C	G	0.403324	-0.740978	0.0498069	1.3e-50	0.000820103	221.324
	Systolic blood pressure	rs11778153	8	64503942	LOC102724612	T	C	0.640089	0.300922	0.0511614	5.1e-09	0.00012828	34.5955
	Systolic blood pressure	rs118130327	7	75077419	POM121C	G	A	0.759501	0.361801	0.0621727	3.2e-09	0.000125568	33.8639
	Systolic blood pressure	rs11855976	15	95316277	LOC440311	T	A	0.544939	0.34647	0.0493576	3.9e-12	0.000182699	49.2742
	Systolic blood pressure	rs11874246	18	42596789	SETBP1	C	T	0.706765	-0.299716	0.053841	3.4e-08	0.000114904	30.9878
	Systolic blood pressure	rs11915143	3	133985901	RYK	G	A	0.606891	-0.268882	0.0501458	4.3e-08	0.000106611	28.7509
	Systolic blood pressure	rs12035750	1	89332099	GTF2B	T	C	0.615121	-0.406269	0.0501836	1e-16	0.000242992	65.5391
	Systolic blood pressure	rs12188031	5	157812020	LINC02227	T	C	0.641288	0.522613	0.0509208	2.1e-24	0.000390475	105.334
	Systolic blood pressure	rs12258967	10	18727959	CACNB2	C	G	0.701565	0.647222	0.0534882	1.3e-34	0.000542685	146.416
	Systolic blood pressure	rs1229984	4	100239319	ADH1B	T	C	0.0227533	-1.22642	0.163944	4.1e-14	0.000207487	55.9608
	Systolic blood pressure	rs1230004	1	56614762	LINC01755	C	T	0.627151	-0.344196	0.0504493	8.2e-12	0.000172592	46.5477
	Systolic blood pressure	rs12321	22	29453193	ZNRF3	G	C	0.561835	0.275436	0.0494238	5e-09	0.000115163	31.0575
	Systolic blood pressure	rs12459965	19	18452195	PGPEP1	C	T	0.733115	0.380896	0.0555244	4.8e-12	0.000174487	47.0589
	Systolic blood pressure	rs12462548	19	7295991	INSR	A	G	0.198319	0.461514	0.0615243	7.8e-15	0.000208631	56.2695
	Systolic blood pressure	rs12471336	2	162265189	PSMD14	G	T	0.920607	0.600563	0.0901934	3.4e-11	0.000164395	44.3368
	Systolic blood pressure	rs12494396	3	48178293	CDC25A	G	C	0.33331	-0.333745	0.0519071	3.3e-10	0.000153286	41.3402
	Systolic blood pressure	rs12498882	4	138381268	PCDH18	C	T	0.458426	0.297347	0.0493053	4.4e-10	0.000134857	36.3694
	Systolic blood pressure	rs1250258	2	216300185	FN1	C	T	0.263383	0.391446	0.0554627	1.4e-12	0.000184695	49.8125
	Systolic blood pressure	rs12522841	5	142518675	ARHGAP26	G	A	0.53151	-0.28392	0.0489783	2.2e-09	0.000124602	33.6033
	Systolic blood pressure	rs12547559	8	142299389	LOC105375787	G	A	0.670977	0.289222	0.0521138	4.2e-08	0.000114209	30.8002
	Systolic blood pressure	rs12567136	1	11883731	CLCN6	C	T	0.835372	0.943776	0.0658036	1.3e-46	0.000762255	205.7
	Systolic blood pressure	rs12628032	22	19967980	ARVCF	C	T	0.695578	-0.309982	0.0533213	5.8e-09	0.000125317	33.7962
	Systolic blood pressure	rs12633874	3	30273529	RBMS3	G	A	0.748065	-0.303877	0.0563316	4e-08	0.000107904	29.0997
	Systolic blood pressure	rs12635574	3	14954549	FGD5	A	C	0.238372	0.407857	0.0575679	5.3e-14	0.000186109	50.194
	Systolic blood pressure	rs12643599	4	156639846	GUCY1A1	A	G	0.640877	0.404973	0.0509373	1.6e-15	0.000234354	63.2087
	Systolic blood pressure	rs12693095	2	177490294	LINC01116	T	G	0.430291	-0.280103	0.0493247	2.9e-08	0.000119577	32.248
	Systolic blood pressure	rs12696304	3	169481271	TERC	C	G	0.736046	0.339783	0.0554926	4.5e-10	0.000139016	37.4913
	Systolic blood pressure	rs12700814	7	27566315	HIBADH	T	A	0.450287	0.35347	0.0492656	6e-13	0.000190866	51.4771
	Systolic blood pressure	rs1275988	2	26914364	KCNK3	C	T	0.383189	0.620831	0.0501787	5.2e-38	0.000567355	153.075
	Systolic blood pressure	rs12777329	10	28237489	ARMC4	A	G	0.543988	-0.309014	0.0490071	5.1e-10	0.000147424	39.759
	Systolic blood pressure	rs12900618	15	50808537	USP50	A	G	0.480549	0.298587	0.0491966	1.9e-09	0.000136586	36.8357
	Systolic blood pressure	rs1290784	3	169096900	MECOM	C	T	0.555427	-0.385138	0.0492514	6e-15	0.00022672	61.1494
	Systolic blood pressure	rs12934767	16	75456304	CFDP1	T	C	0.418052	-0.402535	0.0499709	1.8e-15	0.000240581	64.8888
	Systolic blood pressure	rs12940684	17	7453919	TNFSF12,TNFSF12-TNFSF13	C	T	0.299708	0.401656	0.0535223	1.6e-13	0.000208805	56.3165
	Systolic blood pressure	rs12948326	17	43188117	PLCD3	T	G	0.649099	-0.548499	0.05144	7.4e-27	0.000421463	113.696
	Systolic blood pressure	rs12971628	19	7230675	INSR	G	T	0.674919	0.374793	0.0523427	1.5e-12	0.0001901	51.2705
	Systolic blood pressure	rs12978472	19	7257990	INSR	C	G	0.870198	0.915939	0.073373	8.1e-37	0.000577568	155.832
	Systolic blood pressure	rs13125101	4	81174592	FGF5	G	A	0.707033	-0.960448	0.0538559	1.2e-73	0.00117805	318.037
	Systolic blood pressure	rs13129779	4	169726027	PALLD	C	T	0.500364	0.300645	0.0494199	3.9e-10	0.000137226	37.0085
	Systolic blood pressure	rs13135092	4	103198082	SLC39A8	A	G	0.917389	0.626276	0.089263	1.9e-11	0.000182517	49.225
	Systolic blood pressure	rs13143677	4	148419040	EDNRA	G	A	0.708264	-0.294236	0.053899	1.8e-08	0.000110503	29.8007
	Systolic blood pressure	rs13144223	4	17872707	LCORL	T	C	0.867505	-0.417456	0.0720588	1.5e-09	0.000124448	33.5617
	Systolic blood pressure	rs13428736	2	208526245	LINC01857	T	C	0.546703	-0.293718	0.04906	6.8e-09	0.000132905	35.8429
	Systolic blood pressure	rs1344653	2	19730845	OSR1	A	G	0.502131	-0.328745	0.0487814	4.5e-11	0.000168395	45.4158
	Systolic blood pressure	rs1347345	4	95938386	BMPR1B	G	A	0.385804	0.292734	0.050249	6.9e-09	0.000125843	33.9382
	Systolic blood pressure	rs137923903	21	44829595	SIK1B	C	T	0.986241	1.33429	0.214547	1.7e-10	0.000143412	38.677
	Systolic blood pressure	rs1397985	18	42073305	LINC01478	G	T	0.676347	0.393012	0.0524037	5.4e-14	0.00020854	56.2451
	Systolic blood pressure	rs14057	1	6683240	PHF13	G	A	0.643549	0.316111	0.0510796	4.9e-10	0.000142009	38.2984
	Systolic blood pressure	rs143175535	11	9953750	SBF2	C	T	0.899401	0.554611	0.0817066	4.7e-12	0.000170837	46.0744
	Systolic blood pressure	rs1436138	17	75316880	SEPTIN9	A	G	0.641424	0.356547	0.0512027	1.1e-11	0.000179789	48.4892
	Systolic blood pressure	rs1440371	15	66941084	LINC01169	G	A	0.714684	-0.34826	0.0543888	9.7e-11	0.000152025	41.0001
	Systolic blood pressure	rs145339349	1	115831202	NGF-AS1	G	A	0.982417	-1.50305	0.186444	7.1e-16	0.000240956	64.99
	Systolic blood pressure	rs145778816	15	91085641	CRTC3	C	T	0.966953	-0.783086	0.143677	2.8e-08	0.000110151	29.7058
	Systolic blood pressure	rs1563000	4	86747929	ARHGAP24	A	G	0.878974	-0.587828	0.0752274	2.4e-15	0.000226383	61.0584
	Systolic blood pressure	rs1571217	20	6316526	CASC20	G	T	0.401193	-0.324311	0.0499869	4.2e-11	0.000156076	42.0928
	Systolic blood pressure	rs167479	19	11526765	RGL3	G	T	0.529531	0.67816	0.0490058	7.5e-45	0.000709666	191.499
	Systolic blood pressure	rs1684896	10	61627328	CCDC6	C	T	0.470136	-0.281358	0.0492008	3.9e-09	0.000121259	32.7017
	Systolic blood pressure	rs1693567	8	101677386	SNX31	T	C	0.540341	0.277906	0.0491452	8.7e-09	0.00011857	31.9765
	Systolic blood pressure	rs17237537	3	53662336	CACNA1D	C	G	0.80532	-0.322066	0.0618536	3.4e-08	0.000100533	27.1117
	Systolic blood pressure	rs1725074	7	27144921	HOXA3	C	T	0.864346	-0.38377	0.0712927	2.2e-08	0.000107448	28.9767
	Systolic blood pressure	rs17376426	1	11908167	NPPA	C	T	0.963385	-0.803763	0.136094	3e-09	0.000129335	34.8799
	Systolic blood pressure	rs17608766	17	45013271	GOSR2	T	C	0.852707	-0.758429	0.0690186	8.1e-28	0.000447606	120.752
	Systolic blood pressure	rs17677603	5	127857493	FBN2	A	G	0.605885	-0.38978	0.0503102	6.6e-14	0.000222548	60.0238
	Systolic blood pressure	rs180940	10	115722411	NHLRC2	A	G	0.328099	-0.326856	0.0522911	5.1e-10	0.000144873	39.071
	Systolic blood pressure	rs182203757	6	31800526	NONE	A	C	0.954247	-0.654144	0.117023	4.3e-08	0.000115864	31.2465
	Systolic blood pressure	rs183743021	2	97283676	KANSL3	T	C	0.976022	-0.963899	0.162701	4.9e-10	0.000130143	35.0978
	Systolic blood pressure	rs1891392	10	18336421	SLC39A12	T	C	0.290924	0.309627	0.0537479	6.5e-09	0.000123054	33.1857
	Systolic blood pressure	rs1925148	6	56095672	COL21A1	A	G	0.440679	0.272899	0.0493362	3.9e-08	0.000113453	30.5963
	Systolic blood pressure	rs1940735	11	112908855	NCAM1	T	G	0.749313	0.357163	0.0564388	5.3e-10	0.000148493	40.0474
	Systolic blood pressure	rs199696982	7	45987430	IGFBP3	G	C	0.550298	0.379954	0.0492486	3e-15	0.000220684	59.5211
	Systolic blood pressure	rs2062316	15	81010249	ABHD17C	A	G	0.555713	-0.394448	0.0493706	1.3e-15	0.000236664	63.8322
	Systolic blood pressure	rs2075636	16	4938321	PPL	A	T	0.436761	-0.300544	0.0493903	4.2e-10	0.000137299	37.0279
	Systolic blood pressure	rs2102397	4	48656326	FRYL	A	C	0.500184	0.348641	0.0489151	3.7e-13	0.000188357	50.8005
	Systolic blood pressure	rs2161967	2	218680529	TNS1	T	G	0.423762	0.303224	0.0495112	3e-10	0.000139076	37.5074
	Systolic blood pressure	rs2165702	17	47476235	PHB	G	A	0.563606	0.269437	0.0498562	1.5e-08	0.000108298	29.2061
	Systolic blood pressure	rs2177843	10	75409877	SYNPO2L	C	T	0.852721	-0.526154	0.069539	7.7e-15	0.000212261	57.2487
	Systolic blood pressure	rs2178881	21	40844300	SH3BGR,WRB-SH3BGR	T	C	0.605721	0.278199	0.0505299	1.4e-08	0.000112398	30.3118
	Systolic blood pressure	rs2196792	2	25259953	DNAJC27-AS1	A	G	0.235779	-0.321617	0.0574038	5.5e-09	0.000116396	31.3902
	Systolic blood pressure	rs220640	4	109212757	LEF1-AS1	T	C	0.808648	0.345347	0.0622054	3.3e-08	0.000114287	30.8214
	Systolic blood pressure	rs222835	17	7134129	DVL2	A	G	0.424907	-0.281786	0.0494375	6.4e-09	0.000120467	32.488
	Systolic blood pressure	rs2240121	17	46152322	CBX1	T	C	0.90941	0.602279	0.0852415	2.9e-13	0.0001851	49.9218
	Systolic blood pressure	rs2241432	2	86438146	MRPL35	A	G	0.347881	-0.360063	0.0513788	4e-12	0.000182097	49.1118
	Systolic blood pressure	rs2249105	2	65287896	CEP68	A	G	0.638799	0.378743	0.0506174	3.5e-14	0.000207583	55.9869
	Systolic blood pressure	rs2279500	1	113244433	RHOC	T	C	0.169463	-0.379799	0.0650889	3.4e-09	0.00012625	34.0479
	Systolic blood pressure	rs2298359	21	33671140	MRAP	T	C	0.934607	0.557168	0.0992381	1.7e-08	0.000116885	31.5219
	Systolic blood pressure	rs2299871	6	35385243	PPARD	C	T	0.184376	0.340204	0.0631318	1.2e-08	0.000107678	29.0388
	Systolic blood pressure	rs2300481	2	66782467	MEIS1	C	T	0.613542	-0.262982	0.0500838	3.7e-08	0.000102237	27.5711
	Systolic blood pressure	rs2303083	16	24835168	TNRC6A	G	A	0.805884	0.492614	0.061979	6.3e-16	0.000234216	63.1715
	Systolic blood pressure	rs2306363	11	65405600	SIPA1	G	T	0.793318	0.478426	0.0604502	4e-16	0.000232234	62.637
	Systolic blood pressure	rs2340804	6	159713536	FNDC1	C	G	0.1424	0.4372	0.0699301	1.7e-09	0.000144931	39.0867
	Systolic blood pressure	rs2356123	2	191585949	NAB1	A	G	0.718235	0.354841	0.0550417	9.8e-11	0.000154103	41.5605
	Systolic blood pressure	rs2412464	15	40303842	EIF2AK4	G	A	0.441005	-0.326833	0.0493951	2.1e-11	0.000162333	43.7805
	Systolic blood pressure	rs2417189	12	12626050	DUSP16	G	T	0.356546	-0.312548	0.0513415	4.3e-09	0.000137414	37.059
	Systolic blood pressure	rs2423514	20	10693337	JAG1	A	G	0.537106	0.392804	0.0491284	1.4e-16	0.000237016	63.9269
	Systolic blood pressure	rs2470019	8	120362558	MIR548AZ	T	C	0.161718	0.442801	0.0692296	6.7e-10	0.000151691	40.9101
	Systolic blood pressure	rs2476967	10	102595299	PAX2	T	A	0.899211	0.848318	0.0817289	1.9e-25	0.000399379	107.736
	Systolic blood pressure	rs2569882	6	1620147	GMDS	T	C	0.565309	0.307996	0.0497039	5.8e-10	0.000142377	38.3978
	Systolic blood pressure	rs2580315	16	80830813	CDYL2	T	C	0.918782	0.526094	0.0901368	2.1e-09	0.000126317	34.0658
	Systolic blood pressure	rs2613205	8	95252926	GEM	G	A	0.813658	-0.362357	0.0629697	4.7e-09	0.000122786	33.1136
	Systolic blood pressure	rs263017	3	183503017	YEATS2	A	G	0.495516	0.302821	0.0488667	3.7e-10	0.000142389	38.401
	Systolic blood pressure	rs2640493	1	111187885	KCNA2	C	T	0.700095	-0.304683	0.0540601	1.6e-08	0.000117784	31.7643
	Systolic blood pressure	rs2643826	3	27562988	SLC4A7	C	T	0.548409	-0.454495	0.0492801	2e-20	0.000315334	85.0573
	Systolic blood pressure	rs2656919	19	4925445	UHRF1	T	C	0.731336	-0.298404	0.0553686	1.6e-08	0.000107703	29.0455
	Systolic blood pressure	rs267521	3	37536404	ITGA9	G	A	0.402653	0.312918	0.0498492	4.9e-10	0.000146108	39.4041
	Systolic blood pressure	rs2681492	12	90013089	ATP2B1	T	C	0.830152	0.921562	0.065144	6.2e-45	0.000741603	200.123
	Systolic blood pressure	rs268263	2	164954174	FIGN	T	A	0.24528	-0.676374	0.0571302	4.2e-33	0.000519529	140.165
	Systolic blood pressure	rs2744133	6	22392260	PRL	A	G	0.720543	0.363243	0.0545522	2.1e-11	0.000164396	44.337
	Systolic blood pressure	rs2760061	1	228191075	WNT3A	T	A	0.522949	-0.355286	0.0492704	3e-14	0.000192794	51.9973
	Systolic blood pressure	rs2782980	10	115781527	ADRB1	T	C	0.278774	-0.534792	0.0545428	2.4e-22	0.000356396	96.1373
	Systolic blood pressure	rs2797983	10	95899646	PLCE1	G	C	0.451448	0.467605	0.0490891	3.9e-22	0.000336384	90.7371
	Systolic blood pressure	rs28473483	20	61188587	MIR1-1HG	G	A	0.606337	-0.312712	0.0511894	7.5e-10	0.000138376	37.3186
	Systolic blood pressure	rs28575479	8	26382839	DPYSL2	C	T	0.826706	-0.339386	0.0648976	7.8e-09	0.00010141	27.3481
	Systolic blood pressure	rs28667801	4	26785356	TBC1D19	A	T	0.592692	-0.344133	0.0499421	2.4e-11	0.00017605	47.4806
	Systolic blood pressure	rs28866311	15	41442195	EXD1	T	G	0.525431	-0.325689	0.0491103	6e-12	0.000163073	43.9803
	Systolic blood pressure	rs2943636	2	227087284	LOC646736	G	A	0.510495	-0.27373	0.0487876	1.6e-08	0.000116726	31.4791
	Systolic blood pressure	rs2962383	5	157494859	CLINT1	C	T	0.697231	-0.401798	0.0533235	1.6e-14	0.000210513	56.7773
	Systolic blood pressure	rs2974609	5	114430610	TRIM36	A	G	0.502449	-0.328665	0.0489302	4.9e-12	0.000167291	45.118
	Systolic blood pressure	rs2977324	8	76716737	HNF4G	T	G	0.29974	-0.418177	0.0536063	1.6e-14	0.000225623	60.8535
	Systolic blood pressure	rs2978456	8	42324765	SLC20A2	T	C	0.549054	-0.296091	0.0491422	7.9e-11	0.00013461	36.3026
	Systolic blood pressure	rs301802	1	8497307	RERE	T	A	0.413323	-0.294155	0.0496203	3.2e-09	0.000130308	35.1423
	Systolic blood pressure	rs34538877	1	42383670	HIVEP3	C	T	0.562795	0.357137	0.0493324	1.6e-13	0.000194318	52.4085
	Systolic blood pressure	rs34655971	7	12784088	ARL4A	T	C	0.699123	-0.308475	0.0534505	8e-09	0.000123503	33.3068
	Systolic blood pressure	rs34727427	2	177016728	HOXD4	T	C	0.681713	-0.372346	0.0523631	3e-13	0.00018748	50.5638
	Systolic blood pressure	rs35247	5	68010984	LINC02198	C	T	0.727916	-0.320172	0.0552478	2.2e-08	0.000124531	33.5841
	Systolic blood pressure	rs35429	12	115555867	TBX3	A	G	0.61729	0.447509	0.0503174	1.3e-19	0.000293247	79.0977
	Systolic blood pressure	rs35479618	1	153662423	NPR1	G	A	0.982578	-1.51906	0.18607	1.1e-16	0.000247106	66.649
	Systolic blood pressure	rs35722851	7	130434500	KLF14	T	C	0.506728	0.281961	0.0489822	3.4e-08	0.000122869	33.1359
	Systolic blood pressure	rs35757708	2	112769902	MERTK	T	C	0.695419	-0.361679	0.0530456	4.2e-12	0.000172372	46.4884
	Systolic blood pressure	rs360153	11	9762274	SWAP70	T	C	0.424632	-0.409812	0.0494569	7.3e-18	0.000254565	68.6614
	Systolic blood pressure	rs362413	14	73575814	RBM25	T	C	0.90948	-0.460888	0.0853576	3e-08	0.000108107	29.1543
	Systolic blood pressure	rs365990	14	23861811	MYH6	A	G	0.630473	0.304676	0.0507349	1.6e-09	0.00013372	36.0628
	Systolic blood pressure	rs3735260	7	69064637	AUTS2	A	G	0.926202	-0.543426	0.0937856	3.7e-09	0.000124494	33.5742
	Systolic blood pressure	rs3743157	15	85680532	PDE8A	C	A	0.832563	-0.424976	0.065733	8e-11	0.000154984	41.7983
	Systolic blood pressure	rs3744926	18	60241732	ZCCHC2	C	T	0.630058	0.281984	0.0508232	3.7e-08	0.000114148	30.7838
	Systolic blood pressure	rs3746042	19	1852837	KLF16	A	G	0.798695	0.385536	0.0614225	4.9e-10	0.000146085	39.3978
	Systolic blood pressure	rs3757395	7	131010522	MKLN1-AS	G	C	0.445478	-0.357554	0.0493994	2.5e-13	0.000194244	52.3886
	Systolic blood pressure	rs3786132	17	60768921	MRC2	A	C	0.57325	-0.321177	0.0494396	2.2e-11	0.000156482	42.2023
	Systolic blood pressure	rs3821843	3	53558012	CACNA1D	G	A	0.321106	-0.383751	0.0531203	8.7e-14	0.000193503	52.1885
	Systolic blood pressure	rs3827750	1	230849457	AGT	C	T	0.889472	-0.708481	0.0778356	2.4e-19	0.000307156	82.8508
	Systolic blood pressure	rs386484	5	122465222	PRDM6	G	A	0.0687439	-0.529681	0.0967454	1.1e-08	0.000111151	29.9754
	Systolic blood pressure	rs3874658	16	2157079	PKD1	T	C	0.867899	0.520476	0.0764545	4.9e-12	0.000171836	46.3438
	Systolic blood pressure	rs3906199	6	97049899	FHL5	C	A	0.809394	-0.490418	0.062269	2.6e-16	0.000229976	62.0277
	Systolic blood pressure	rs391957	9	128004024	HSPA5	T	C	0.408547	0.327682	0.0499031	3.8e-11	0.000159873	43.1168
	Systolic blood pressure	rs3925	8	38281658	FGFR1	G	A	0.753007	-0.325216	0.0567883	1.8e-08	0.000121609	32.7961
	Systolic blood pressure	rs4133070	12	50078124	FMNL3	A	G	0.902959	0.446409	0.0827523	3e-08	0.000107908	29.1006
	Systolic blood pressure	rs42032	7	92237426	CDK6	G	A	0.737477	0.429201	0.0557762	3.8e-15	0.000219544	59.2135
	Systolic blood pressure	rs4306914	4	156942109	CTSO	C	G	0.838593	-0.391956	0.0674847	1e-08	0.000125084	33.7335
	Systolic blood pressure	rs4320727	1	25351581	MIR4425	G	A	0.367761	-0.302312	0.0508002	8.2e-10	0.000131316	35.4141
	Systolic blood pressure	rs4335411	1	249191706	PGBD2	G	A	0.238538	-0.421741	0.0608989	3.8e-12	0.000177823	47.9589
	Systolic blood pressure	rs4480845	17	1958609	HIC1	T	C	0.361006	0.421089	0.0513345	1.8e-17	0.000249467	67.2862
	Systolic blood pressure	rs4507656	7	22156538	RAPGEF5	C	G	0.694635	-0.302371	0.053715	1.4e-08	0.000117498	31.6873
	Systolic blood pressure	rs45593734	16	334732	PDIA2	C	T	0.833234	0.367595	0.0663242	2.6e-08	0.000113904	30.7179
	Systolic blood pressure	rs4594837	5	158267974	EBF1	A	C	0.609276	-0.372832	0.0501625	3.1e-13	0.00020482	55.2414
	Systolic blood pressure	rs4660253	1	43761651	TIE1	C	T	0.38295	0.364879	0.0512211	1.8e-12	0.000188153	50.7454
	Systolic blood pressure	rs4711150	6	27378373	ZNF391	C	T	0.392841	0.283236	0.0500027	6e-09	0.000118974	32.0853
	Systolic blood pressure	rs4712656	6	22136262	NBAT1	G	C	0.552456	-0.276321	0.0492499	9e-09	0.000116724	31.4785
	Systolic blood pressure	rs4723954	7	40417925	SUGCT	A	G	0.105685	-0.491704	0.079585	1.2e-10	0.000141539	38.1717
	Systolic blood pressure	rs4746170	10	75844397	VCL	A	T	0.474191	-0.322973	0.0489423	9e-11	0.000161468	43.5472
	Systolic blood pressure	rs4754196	11	107096777	CWF19L2	A	G	0.519081	-0.455758	0.0488797	3e-20	0.000322303	86.9377
	Systolic blood pressure	rs4767332	12	115932272	MED13L	C	A	0.419637	-0.362566	0.0497128	1.4e-13	0.000197217	53.1905
	Systolic blood pressure	rs4775769	15	48939888	FBN1	T	G	0.0927699	-0.502272	0.0847973	8.4e-09	0.000130092	35.0841
	Systolic blood pressure	rs4809370	20	62470872	ZBTB46	C	T	0.607108	0.347605	0.049971	3.2e-12	0.000179412	48.3874
	Systolic blood pressure	rs4873492	8	51947549	SNTG1	C	T	0.830137	-0.506687	0.0654801	6e-15	0.000222002	59.8767
	Systolic blood pressure	rs4980379	11	1888614	LSP1	C	T	0.635346	-0.675516	0.051006	9.3e-41	0.000650039	175.398
	Systolic blood pressure	rs55972463	21	44762299	LINC00322	C	T	0.715705	-0.313269	0.05467	5e-09	0.000121752	32.8347
	Systolic blood pressure	rs56332843	17	7647537	DNAH2	G	A	0.881773	0.500908	0.0762565	1.8e-11	0.000159987	43.1478
	Systolic blood pressure	rs56388530	4	106910958	LOC101929577	C	T	0.240901	-0.41477	0.0571575	2e-12	0.000195243	52.6581
	Systolic blood pressure	rs57301765	7	19052733	HDAC9	G	A	0.846976	-0.555924	0.0675014	1.2e-16	0.000251472	67.8269
	Systolic blood pressure	rs57866767	10	96023077	PLCE1	T	C	0.568007	0.579183	0.049403	4.5e-32	0.000509444	137.443
	Systolic blood pressure	rs57946343	10	63499951	CABCOCO1	T	C	0.847849	0.808434	0.068109	6.6e-33	0.000522211	140.889
	Systolic blood pressure	rs59155780	6	151008874	PLEKHG1	C	A	0.927848	0.903603	0.0946552	2.6e-21	0.000337841	91.1304
	Systolic blood pressure	rs59549190	17	57384444	YPEL2	G	A	0.659639	0.308833	0.0521151	8.6e-09	0.000130214	35.117
	Systolic blood pressure	rs597808	12	111973358	ATXN2	A	G	0.481075	0.577785	0.0490528	2.8e-33	0.00051425	138.74
	Systolic blood pressure	rs59945167	19	2129866	AP3D1	G	T	0.923892	-0.612033	0.0927121	8.5e-12	0.000161585	43.5786
	Systolic blood pressure	rs6011275	20	62700228	TCEA2	T	G	0.668958	-0.290976	0.052301	3.6e-08	0.000114772	30.9522
	Systolic blood pressure	rs601338	19	49206674	FUT2	G	A	0.49405	-0.287158	0.0490946	7.5e-09	0.000126856	34.2114
	Systolic blood pressure	rs60204118	10	82039316	MAT1A	C	T	0.629766	0.282292	0.050797	3.9e-08	0.000114516	30.8829
	Systolic blood pressure	rs6021247	20	50108980	NFATC2	G	A	0.474319	-0.282329	0.0491011	1.6e-08	0.000122594	33.0617
	Systolic blood pressure	rs60259384	1	9439983	SPSB1	T	G	0.434878	-0.294738	0.0498032	1.4e-08	0.000129866	35.0231
	Systolic blood pressure	rs6031431	20	42795152	JPH2	A	G	0.539767	-0.324465	0.0494554	3.6e-11	0.0001596	43.0432
	Systolic blood pressure	rs6039211	20	8616588	PLCB1	A	G	0.637607	0.3189	0.0510592	2.4e-10	0.000144641	39.0084
	Systolic blood pressure	rs604723	11	100610546	ARHGAP42	T	C	0.276682	-0.836563	0.0549897	4.3e-54	0.000857542	231.436
	Systolic blood pressure	rs6090908	20	47418686	PREX1	G	A	0.850998	0.465735	0.0688241	1.2e-11	0.000169792	45.7924
	Systolic blood pressure	rs61020899	8	82757090	SNX16	C	T	0.748125	0.308465	0.0564926	4.3e-08	0.000110554	29.8144
	Systolic blood pressure	rs6108787	20	10967214	C20orf187	T	G	0.52229	-0.501123	0.0492341	1.6e-24	0.000384046	103.598
	Systolic blood pressure	rs61917655	12	48210787	HDAC7	C	T	0.90561	-0.50845	0.0845815	3.7e-10	0.000133993	36.1362
	Systolic blood pressure	rs62052380	16	73127723	HCCAT5	C	T	0.86415	-0.549085	0.0749499	1.5e-12	0.000198996	53.6703
	Systolic blood pressure	rs62178782	2	181930057	UBE2E3	G	A	0.718197	0.324181	0.0552821	2.1e-08	0.00012751	34.3877
	Systolic blood pressure	rs62481856	7	106412082	PIK3CG	G	A	0.803216	-0.83793	0.0613849	1.1e-42	0.000690535	186.333
	Systolic blood pressure	rs6271	9	136522274	DBH	C	T	0.925836	0.598755	0.0932522	3.5e-11	0.000152865	41.2265
	Systolic blood pressure	rs6450922	5	32689718	NPR3	C	G	0.727244	-0.320025	0.0563651	8e-09	0.000119533	32.2362
	Systolic blood pressure	rs6453400	5	77828816	LHFPL2	G	A	0.547709	0.298485	0.0493411	5.6e-10	0.000135694	36.5952
	Systolic blood pressure	rs6499520	16	71458100	LINC02136	C	T	0.825866	0.359112	0.0646313	1.6e-08	0.000114477	30.8724
	Systolic blood pressure	rs6504213	17	62381714	PECAM1	T	C	0.409292	-0.361877	0.0498964	2.7e-13	0.000195026	52.5993
	Systolic blood pressure	rs6547851	2	28629367	FOSL2	G	C	0.535787	0.30242	0.0490285	9.8e-10	0.000141077	38.047
	Systolic blood pressure	rs6708660	2	43752382	THADA	T	C	0.594933	0.343738	0.0497978	8.8e-13	0.000176665	47.6466
	Systolic blood pressure	rs6734118	2	37559355	QPCT	C	A	0.783566	0.373546	0.0593169	3.9e-10	0.000147048	39.6577
	Systolic blood pressure	rs6784520	3	124613271	ITGB5	C	A	0.58435	0.334814	0.0497364	1.8e-12	0.000168027	45.3164
	Systolic blood pressure	rs6812640	4	38387900	LINC02513	C	G	0.471631	0.327111	0.0495287	2.7e-12	0.000161733	43.6188
	Systolic blood pressure	rs6815273	4	111337478	ENPEP	G	A	0.564992	0.306761	0.0498279	2.8e-10	0.000140536	37.9011
	Systolic blood pressure	rs687914	2	45878760	PRKCE	G	T	0.747512	-0.321481	0.0564423	8.1e-09	0.000120293	32.4413
	Systolic blood pressure	rs6886162	5	122482973	PRDM6	A	G	0.847308	-0.669884	0.0701348	8.8e-22	0.000338204	91.2281
	Systolic blood pressure	rs6959688	7	1966831	MAD1L1	A	G	0.594965	-0.28698	0.049946	7.4e-09	0.000122417	33.014
	Systolic blood pressure	rs7034315	9	112355892	PALM2-AKAP2	A	G	0.146114	-0.431431	0.0695409	1.3e-09	0.000142716	38.4892
	Systolic blood pressure	rs706159	7	134221694	AKR1B10	G	A	0.564503	0.261929	0.0495372	3.7e-08	0.00010367	27.9577
	Systolic blood pressure	rs7093975	10	48424759	GDF10	T	C	0.26999	0.324003	0.0553684	3.7e-09	0.000126973	34.2429
	Systolic blood pressure	rs709668	5	96174186	ERAP1	A	G	0.203363	-0.389966	0.0609766	2.1e-10	0.000151654	40.9001
	Systolic blood pressure	rs7107356	11	47676170	AGBL2	A	G	0.493857	-0.441261	0.048825	9.6e-21	0.000302809	81.6777
	Systolic blood pressure	rs7131442	11	16348061	SOX6	A	T	0.785528	-0.516069	0.0596689	1.8e-17	0.000277327	74.8025
	Systolic blood pressure	rs7134677	12	54441498	HOXC4	C	T	0.702528	0.388089	0.0535897	8.7e-13	0.00019445	52.4441
	Systolic blood pressure	rs7198817	16	11945778	RSL1D1	C	A	0.363887	0.273062	0.050857	8.6e-09	0.000106898	28.8282
	Systolic blood pressure	rs7215775	17	59484316	TBX2	A	G	0.263327	-0.422247	0.0556448	1e-13	0.000213493	57.5812
	Systolic blood pressure	rs7218899	17	76739850	CYTH1	C	T	0.486973	0.3424	0.0490667	3e-12	0.000180555	48.6957
	Systolic blood pressure	rs7220198	17	79371423	BAHCC1	G	A	0.646157	0.325431	0.0514305	4e-10	0.000148458	40.0381
	Systolic blood pressure	rs7221807	17	18221799	SMCR8	T	C	0.572161	-0.284371	0.0494667	1.9e-08	0.000122542	33.0477
	Systolic blood pressure	rs7232858	18	773092	YES1	T	C	0.816285	0.381475	0.0636302	7.5e-09	0.000133273	35.942
	Systolic blood pressure	rs7236548	18	43097750	SLC14A2	C	A	0.816782	-0.466396	0.0636422	3.5e-14	0.000199125	53.7052
	Systolic blood pressure	rs7246865	19	17219105	MYO9B	G	A	0.742533	-0.37624	0.0564682	7.8e-11	0.000164605	44.3934
	Systolic blood pressure	rs7249250	19	12569854	ZNF709	C	A	0.486914	0.260417	0.0492974	4.2e-08	0.000103476	27.9053
	Systolic blood pressure	rs72633264	16	2066659	NPW	A	C	0.91044	-0.501247	0.0863773	1.9e-09	0.000124866	33.6745
	Systolic blood pressure	rs72654647	1	25022314	SRRM1	G	A	0.754773	-0.308429	0.0567837	4.8e-08	0.000109398	29.5026
	Systolic blood pressure	rs72661887	1	38416310	INPP5B	C	T	0.543784	-0.283422	0.0489782	1.2e-08	0.000124165	33.4856
	Systolic blood pressure	rs72681698	14	51207741	NIN	T	C	0.989142	1.57763	0.236179	6.8e-12	0.000165443	44.6195
	Systolic blood pressure	rs72699046	1	113038761	WNT2B	G	C	0.928893	-0.779228	0.0952461	1.4e-16	0.000248153	66.9316
	Systolic blood pressure	rs7273259	20	2767262	CPXM1	G	A	0.53282	0.290339	0.0495723	1.8e-08	0.000127195	34.3028
	Systolic blood pressure	rs72803938	5	141758336	SPRY4-AS1	A	C	0.752881	0.295409	0.0569599	3.7e-08	9.97376e-05	26.8971
	Systolic blood pressure	rs72817537	2	27497549	SLC30A3	G	A	0.794598	0.326582	0.0604303	3.4e-08	0.000108298	29.206
	Systolic blood pressure	rs72830615	10	122988575	FGFR2	A	G	0.588106	0.357579	0.049765	1.9e-12	0.000191428	51.6289
	Systolic blood pressure	rs72834627	6	26019411	HIST1H3A	G	C	0.879133	-0.687837	0.0751173	9.7e-21	0.000310849	83.8471
	Systolic blood pressure	rs72867447	11	13301875	ARNTL	C	G	0.424783	-0.284496	0.0493962	6.4e-10	0.000123	33.1713
	Systolic blood pressure	rs7302981	12	50537815	CERS5	A	G	0.371216	0.382818	0.0504983	3.2e-14	0.000213075	57.4682
	Systolic blood pressure	rs73030276	19	32178927	THEG5	C	T	0.729613	0.317565	0.0558488	2.1e-08	0.000119889	32.3321
	Systolic blood pressure	rs73033340	7	1195692	ZFAND2A	A	G	0.968448	0.917344	0.139716	1.4e-11	0.000159844	43.1091
	Systolic blood pressure	rs73046792	19	49605705	SNRNP70	G	A	0.834535	0.571862	0.0658605	3.2e-17	0.000279514	75.3927
	Systolic blood pressure	rs7306710	12	66376091	HMGA2	T	C	0.481224	-0.31135	0.0492545	6.3e-10	0.000148161	39.9579
	Systolic blood pressure	rs73075659	12	20373541	LINC02468	A	G	0.653055	0.451086	0.051661	1.7e-18	0.000282659	76.2412
	Systolic blood pressure	rs73077157	3	49749705	RNF123	A	C	0.873609	0.417828	0.0735081	1.4e-08	0.000119802	32.3088
	Systolic blood pressure	rs73099903	12	53440779	LOC283335	C	T	0.915244	-0.518444	0.0879028	7.8e-09	0.000128984	34.7852
	Systolic blood pressure	rs7311631	12	90429028	LINC02399	A	G	0.50784	0.270561	0.0488656	3.6e-09	0.000113676	30.6564
	Systolic blood pressure	rs73563812	8	25900405	EBF2	G	T	0.763264	0.498995	0.0575995	1e-18	0.000278245	75.0502
	Systolic blood pressure	rs7392789	10	96327669	HELLS	T	G	0.712539	0.382464	0.0574013	3e-11	0.000164611	44.395
	Systolic blood pressure	rs7407	1	1684472	NADK	C	T	0.483466	0.320302	0.0490002	9.2e-11	0.000158434	42.7288
	Systolic blood pressure	rs741066	7	150500520	TMEM176A	C	T	0.7012	-0.329594	0.0533918	5.4e-10	0.0001413	38.1071
	Systolic blood pressure	rs7412	19	45412079	APOE	C	T	0.918173	0.605009	0.0894071	1.7e-11	0.000169785	45.7906
	Systolic blood pressure	rs74179970	19	11287001	KANK2	G	A	0.913807	-0.55073	0.08751	1e-10	0.000146856	39.6058
	Systolic blood pressure	rs7463212	8	143991858	CYP11B2	T	A	0.461494	0.344958	0.0491357	2.5e-13	0.000182748	49.2873
	Systolic blood pressure	rs7491248	13	47180671	LRCH1	G	A	0.776619	-0.328017	0.0589548	3.5e-08	0.000114788	30.9564
	Systolic blood pressure	rs75093502	10	115824818	ADRB1	G	C	0.991731	-1.61886	0.279356	1.9e-09	0.000124521	33.5814
	Systolic blood pressure	rs75511781	7	131323710	PODXL	A	G	0.957449	-0.67092	0.120958	3.7e-08	0.000114082	30.7659
	Systolic blood pressure	rs7563362	2	620297	TMEM18	A	G	0.14225	-0.394399	0.0700872	2.4e-08	0.000117418	31.6658
	Systolic blood pressure	rs75777337	20	57702450	ZNF831	T	A	0.895895	-0.868327	0.0803057	7.3e-28	0.00043339	116.915
	Systolic blood pressure	rs7578140	2	175064731	OLA1	A	T	0.653308	-0.327168	0.0512183	3.3e-10	0.000151293	40.8026
	Systolic blood pressure	rs762998	22	42702633	TCF20	A	T	0.383994	-0.314433	0.0506368	2.3e-09	0.000142973	38.5585
	Systolic blood pressure	rs76326501	2	43167878	LINC01819	A	C	0.90739	0.550532	0.0848226	1.2e-11	0.000156195	42.1249
	Systolic blood pressure	rs7635820	3	186193147	LINC02052	A	G	0.199939	-0.356886	0.0612492	3.6e-09	0.000125892	33.9512
	Systolic blood pressure	rs76452347	9	35906471	HRCT1	C	T	0.795661	0.344566	0.063001	4.6e-08	0.000110916	29.9121
	Systolic blood pressure	rs76477720	11	61261014	PPP1R32	T	A	0.968928	1.02476	0.14128	7e-13	0.00019507	52.6114
	Systolic blood pressure	rs7662069	4	146809016	ZNF827	T	G	0.514541	0.285783	0.0489314	7.9e-09	0.000126484	34.111
	Systolic blood pressure	rs76785323	6	127182811	RSPO3	C	A	0.571745	-0.676394	0.0496424	2.9e-41	0.000688	185.648
	Systolic blood pressure	rs768742	2	182982575	PPP1R1C	C	G	0.792454	0.320744	0.0601198	1.3e-08	0.000105543	28.4629
	Systolic blood pressure	rs7760883	6	79575669	IRAK1BP1	A	T	0.570064	-0.336735	0.049708	6.7e-12	0.000170154	45.8903
	Systolic blood pressure	rs7764523	6	43349795	ZNF318	G	A	0.680874	-0.351424	0.0524385	4.5e-12	0.000166526	44.9117
	Systolic blood pressure	rs77870048	16	69965021	WWP2	C	T	0.946948	-1.02443	0.109159	5e-21	0.00032651	88.0729
	Systolic blood pressure	rs77924615	16	20392332	PDILT	G	A	0.801809	0.539177	0.0620652	4e-19	0.000279794	75.4681
	Systolic blood pressure	rs7838131	8	11596163	GATA4	G	A	0.426942	0.475457	0.0495667	1.3e-21	0.000341104	92.0109
	Systolic blood pressure	rs7843550	8	143505750	TSNARE1	G	A	0.311121	-0.301892	0.0527793	1.1e-08	0.000121316	32.7169
	Systolic blood pressure	rs7915250	10	69554894	DNAJC12	G	C	0.389432	0.282167	0.0503837	1.1e-08	0.000116299	31.3638
	Systolic blood pressure	rs7928810	11	17372443	NCR3LG1	C	A	0.382143	0.374353	0.0503423	1.7e-14	0.000205022	55.2959
	Systolic blood pressure	rs79375472	12	12889125	APOLD1	A	C	0.715083	0.29848	0.0543611	2.3e-08	0.000111789	30.1475
	Systolic blood pressure	rs7955262	12	116206962	MED13L	T	C	0.899211	0.445016	0.0813264	2.5e-08	0.000111028	29.9423
	Systolic blood pressure	rs7961098	12	27197860	MED21	T	C	0.52811	-0.26399	0.0490067	3.1e-08	0.0001076	29.0176
	Systolic blood pressure	rs7961111	12	20159414	LINC02398	T	C	0.270466	-0.294248	0.0550824	3.2e-08	0.000105815	28.5363
	Systolic blood pressure	rs7977406	12	115359424	TBX3	G	A	0.698596	0.355356	0.053326	8e-12	0.000164653	44.4065
	Systolic blood pressure	rs79780963	10	104952499	NT5C2	C	T	0.92358	1.14055	0.0918584	1.7e-36	0.000571394	154.166
	Systolic blood pressure	rs79889784	11	1702117	FAM99B	G	T	0.983623	1.08682	0.192261	2.8e-09	0.000118488	31.9543
	Systolic blood pressure	rs7989142	13	115005979	CDC16	C	G	0.765699	-0.445945	0.0578151	7.2e-14	0.000220586	59.4945
	Systolic blood pressure	rs79917357	17	46824674	TTLL6	G	A	0.821016	-0.362946	0.063841	3.2e-09	0.000119847	32.3208
	Systolic blood pressure	rs8009025	14	98631171	LINC01550	T	C	0.79291	-0.372943	0.0606014	2.5e-10	0.000140427	37.8718
	Systolic blood pressure	rs8013933	14	94465789	CCDC197	T	C	0.683279	0.336269	0.0529633	5.9e-11	0.000149469	40.3107
	Systolic blood pressure	rs8027450	15	91418394	FURIN	C	T	0.675985	-0.623376	0.0524975	1.8e-33	0.000522624	141
	Systolic blood pressure	rs8053059	16	60664448	NPAP1L	T	A	0.709413	0.341016	0.0544254	1.5e-09	0.000145571	39.2593
	Systolic blood pressure	rs8054556	16	29958216	TMEM219	G	A	0.533791	-0.297509	0.0490639	3.7e-10	0.000136336	36.7682
	Systolic blood pressure	rs8061324	16	3541490	C16orf90	T	G	0.26711	0.3229	0.0558786	3.5e-09	0.000123818	33.392
	Systolic blood pressure	rs8077276	17	61547562	ACE	G	A	0.374396	0.326816	0.0508576	1.9e-10	0.000153116	41.2944
	Systolic blood pressure	rs808	3	56761650	ARHGEF3	A	G	0.83312	0.359912	0.066072	4.5e-08	0.000110028	29.6725
	Systolic blood pressure	rs8102426	19	31899871	TSHZ3	C	T	0.405483	0.360876	0.0500625	2.5e-13	0.000192664	51.9622
	Systolic blood pressure	rs879619	16	4015046	ADCY9	G	A	0.86387	0.427964	0.0718129	1.5e-09	0.000131688	35.5146
	Systolic blood pressure	rs880315	1	10796866	CASZ1	T	C	0.659976	-0.478822	0.0517749	2.3e-20	0.000317077	85.5276
	Systolic blood pressure	rs8904	14	35871217	NFKBIA	G	A	0.639121	-0.305647	0.0509682	1.7e-09	0.000133345	35.9616
	Systolic blood pressure	rs891511	7	150704843	NOS3	G	A	0.680871	0.464991	0.0530056	4.1e-18	0.000285309	76.956
	Systolic blood pressure	rs904475	3	11535417	ATG7	G	A	0.371036	-0.334898	0.0505475	1.2e-11	0.00016276	43.8958
	Systolic blood pressure	rs907612	11	1874221	LSP1	C	T	0.619798	-0.421428	0.0505894	4.5e-17	0.000257282	69.3944
	Systolic blood pressure	rs9286351	4	138441530	PCDH18	A	G	0.582837	-0.271144	0.0496607	2.8e-08	0.00011054	29.8106
	Systolic blood pressure	rs9349379	6	12903957	PHACTR1	A	G	0.596785	0.290067	0.0498248	4.2e-09	0.000125674	33.8924
	Systolic blood pressure	rs9374896	6	98310484	LOC101927314	C	T	0.534684	0.285633	0.049226	6.7e-09	0.000124844	33.6686
	Systolic blood pressure	rs9506727	13	22318853	FGF9	A	G	0.631943	0.356361	0.0510034	9.2e-13	0.000181008	48.8179
	Systolic blood pressure	rs9507885	13	27951090	GTF3A	C	T	0.905988	0.544629	0.0857465	1.9e-10	0.000149588	40.3428
	Systolic blood pressure	rs9549328	13	113636156	MCF2L	C	T	0.77259	-0.395961	0.0584743	2.1e-11	0.000170018	45.8534
	Systolic blood pressure	rs9687846	5	55861894	C5orf67	G	A	0.800401	-0.337152	0.0610047	2.2e-08	0.000113258	30.5437
	Systolic blood pressure	rs981037	2	56194773	MIR217HG	C	T	0.415992	0.296891	0.049489	2.1e-09	0.000133448	35.9893
	Systolic blood pressure	rs9838517	3	53144363	RFT1	T	C	0.665206	0.290907	0.0520677	4.9e-08	0.000115748	31.2154
	Systolic blood pressure	rs9888615	14	53377540	FERMT2	T	C	0.289828	-0.350965	0.0541781	3.5e-11	0.000155599	41.964
	Systolic blood pressure	rs992366	13	110374768	LINC00676	G	A	0.401323	-0.291529	0.0502225	1e-08	0.000124941	33.6949
	Systolic blood pressure	rs9991165	4	55124591	PDGFRA	A	G	0.848201	-0.370217	0.0680516	4.1e-08	0.000109744	29.596
	Diastolic blood pressure	rs10058553	5	114400863	TRIM36	G	T	0.488962	0.195668	0.0283772	1.1e-11	0.000176284	47.5442
	Diastolic blood pressure	rs1011018	7	139463264	HIPK2	G	A	0.80263	0.225615	0.0359081	1.9e-10	0.000146379	39.4773
	Diastolic blood pressure	rs10119435	9	113135263	SVEP1	G	A	0.970028	-0.456715	0.083659	2.2e-08	0.000110511	29.8031
	Diastolic blood pressure	rs10202327	2	69011311	ARHGAP25	C	G	0.578589	0.178784	0.028718	2.1e-10	0.000143707	38.7566
	Diastolic blood pressure	rs10211901	21	45122573	RRP1B	G	A	0.444894	-0.197568	0.028667	4.3e-12	0.000176109	47.4969
	Diastolic blood pressure	rs10224210	7	151413194	PRKAG2	T	C	0.718533	-0.222575	0.0315615	7.6e-13	0.000184394	49.7318
	Diastolic blood pressure	rs1025686	18	48147127	MAPK4	A	G	0.760994	0.228375	0.0335203	2.4e-12	0.000172106	46.4171
	Diastolic blood pressure	rs10434005	4	111367841	ENPEP	A	G	0.201367	0.237606	0.035299	5.1e-12	0.000167999	45.3092
	Diastolic blood pressure	rs10459965	17	79368016	BAHCC1	A	T	0.729966	-0.210897	0.0320254	1.3e-10	0.000160795	43.3659
	Diastolic blood pressure	rs1047763	7	7283569	C1GALT1	G	A	0.842503	-0.23401	0.0390708	1.2e-09	0.000133014	35.8724
	Diastolic blood pressure	rs10520260	4	174447349	HAND2	A	G	0.674993	0.178859	0.0308612	6.6e-09	0.000124547	33.5887
	Diastolic blood pressure	rs10744971	15	91443059	MAN2A2	T	C	0.612384	0.370538	0.0293951	2e-37	0.000588911	158.896
	Diastolic blood pressure	rs10750766	11	65473798	KAT5	C	A	0.28894	-0.277012	0.0313409	7.7e-19	0.000289627	78.1216
	Diastolic blood pressure	rs10756555	9	14459089	NFIB	G	A	0.536065	0.162111	0.028748	1.4e-08	0.000117909	31.7985
	Diastolic blood pressure	rs10782922	1	92974595	EVI5	G	A	0.207308	0.19042	0.0348339	2.3e-08	0.000110806	29.8826
	Diastolic blood pressure	rs10804330	2	227185749	LOC646736	T	C	0.568345	0.164392	0.028763	1.3e-09	0.000121124	32.6655
	Diastolic blood pressure	rs10811623	9	21811154	MTAP	A	G	0.555614	-0.19245	0.02861	1.1e-11	0.000167771	45.2477
	Diastolic blood pressure	rs10832013	11	13295353	ARNTL	G	T	0.30332	-0.208774	0.030831	4.5e-12	0.000170018	45.8537
	Diastolic blood pressure	rs10832571	11	16261224	SOX6	C	T	0.794924	-0.294204	0.0350501	1e-17	0.000261213	70.4556
	Diastolic blood pressure	rs10866425	4	56448235	PDCL2	C	T	0.640932	0.185773	0.0296053	1.8e-10	0.000146	39.3752
	Diastolic blood pressure	rs10895022	11	100721070	ARHGAP42	C	T	0.7587	0.189573	0.0331757	5.5e-09	0.000121074	32.652
	Diastolic blood pressure	rs10906391	10	13523937	BEND7	C	T	0.698322	-0.175978	0.0310294	2e-08	0.000119264	32.1638
	Diastolic blood pressure	rs10980141	9	112766652	PALM2-AKAP2	G	C	0.82462	0.201971	0.0374948	1.7e-08	0.000107592	29.0157
	Diastolic blood pressure	rs11013049	10	18507293	CACNB2	A	G	0.951599	-0.401726	0.0665411	8.6e-10	0.000135148	36.4483
	Diastolic blood pressure	rs11026586	11	22515533	LINC01495	G	A	0.936716	-0.334172	0.0583642	8.1e-10	0.000121558	32.7826
	Diastolic blood pressure	rs11099097	4	81167309	FGF5	C	T	0.707899	-0.502931	0.0313064	8.2e-60	0.000956148	258.076
	Diastolic blood pressure	rs11105475	12	90364451	LINC02399	T	C	0.937766	-0.360563	0.0600547	7.7e-10	0.00013366	36.0467
	Diastolic blood pressure	rs111067250	19	7396263	ARHGEF18	C	T	0.770219	0.255208	0.0408005	9e-10	0.000145072	39.125
	Diastolic blood pressure	rs11124923	2	43389796	ZFP36L2	G	C	0.378056	0.21309	0.029322	5.8e-14	0.000195814	52.8124
	Diastolic blood pressure	rs111369575	3	41866017	ULK4	G	A	0.845595	-0.37564	0.0396105	7.4e-22	0.000333402	89.9331
	Diastolic blood pressure	rs11145807	9	139520789	LINC01451	A	G	0.404775	0.212051	0.0291311	2.4e-12	0.000196459	52.9863
	Diastolic blood pressure	rs11187838	10	96038686	PLCE1	G	A	0.568368	0.303722	0.0286516	1.1e-25	0.000416547	112.37
	Diastolic blood pressure	rs11191580	10	104906211	NT5C2	T	C	0.923015	0.549715	0.0530908	3.4e-25	0.000397424	107.21
	Diastolic blood pressure	rs112184198	10	102604514	PAX2	G	A	0.895343	0.402421	0.0464972	3.9e-18	0.000277701	74.9039
	Diastolic blood pressure	rs11228620	11	69074342	MYEOV	A	C	0.886375	0.259374	0.044729	6.3e-09	0.000124684	33.6257
	Diastolic blood pressure	rs1123037	4	156514725	GUCY1A1	T	A	0.523079	0.201756	0.0284413	9.2e-13	0.000186579	50.3212
	Diastolic blood pressure	rs112365747	1	27200284	GPN2	A	G	0.841815	-0.207939	0.0388287	3.9e-08	0.000106343	28.6789
	Diastolic blood pressure	rs112502960	17	47439302	LOC102724596	G	A	0.637084	-0.271155	0.0296837	4.7e-20	0.000309353	83.4442
	Diastolic blood pressure	rs112581560	5	148355309	SH3TC2	C	G	0.797979	0.262998	0.0354524	9.2e-14	0.00020404	55.0314
	Diastolic blood pressure	rs11263770	17	34896877	PIGW	G	A	0.525976	-0.156687	0.0284551	3.8e-08	0.000112431	30.3209
	Diastolic blood pressure	rs1126930	12	49399132	PRKAG1	G	C	0.963607	-0.465515	0.0757704	2.6e-10	0.000139958	37.7455
	Diastolic blood pressure	rs1133400	10	134459388	INPP5A	A	G	0.778007	-0.1965	0.0340807	2.4e-08	0.000123266	33.2434
	Diastolic blood pressure	rs113674047	11	14350573	RRAS2	A	G	0.585986	0.162338	0.0288639	2.1e-08	0.000117292	31.632
	Diastolic blood pressure	rs114613498	1	145617436	NBPF10,NBPF19,NBPF20,RNF115	A	G	0.786644	-0.22017	0.035665	1.2e-10	0.000141306	38.1091
	Diastolic blood pressure	rs11466111	1	115829178	NGF	C	T	0.982528	-0.918519	0.10773	3e-17	0.000269511	72.6942
	Diastolic blood pressure	rs11527181	10	64546164	ADO	A	G	0.566525	0.276106	0.0287372	1.2e-22	0.000342219	92.3123
	Diastolic blood pressure	rs115478735	9	136149711	ABO	A	T	0.812942	0.295544	0.0364973	6.9e-17	0.000243112	65.5722
	Diastolic blood pressure	rs11556924	7	129663496	ZC3HC1	C	T	0.609531	0.264642	0.0290766	9.7e-20	0.000307105	82.8375
	Diastolic blood pressure	rs11596400	10	28245420	ARMC4	A	G	0.543843	-0.160959	0.0284279	5.4e-09	0.000118872	32.0581
	Diastolic blood pressure	rs11604730	11	27263832	BBOX1-AS1	C	G	0.664869	0.164923	0.0300487	3.1e-08	0.0001117	30.1237
	Diastolic blood pressure	rs11605791	11	61263116	PPP1R32	C	G	0.912343	0.488686	0.0501283	2.2e-22	0.000352315	95.0365
	Diastolic blood pressure	rs11608122	11	111535105	SIK2	C	T	0.739345	-0.182217	0.0324782	1e-08	0.000116717	31.4768
	Diastolic blood pressure	rs11636952	15	75114322	LMAN1L	T	C	0.305284	0.402933	0.0309083	2e-39	0.000629842	169.946
	Diastolic blood pressure	rs11651212	17	46701141	HOXB9	C	A	0.962619	-0.463252	0.074973	4.7e-10	0.000141564	38.1787
	Diastolic blood pressure	rs1167809	7	75135243	SPDYE5	C	T	0.442476	-0.160172	0.0286859	3.3e-08	0.000115605	31.1769
	Diastolic blood pressure	rs11696852	20	51770946	TSHZ2	C	T	0.763825	-0.187405	0.033588	7.7e-10	0.000115434	31.1308
	Diastolic blood pressure	rs11721038	3	168849576	MECOM	T	C	0.925042	0.415046	0.0540241	2.3e-14	0.000218833	59.022
	Diastolic blood pressure	rs117539635	15	69682916	PAQR5	A	G	0.97429	0.786701	0.0903412	1.9e-18	0.000281135	75.8306
	Diastolic blood pressure	rs11754057	6	166188779	PDE10A	A	G	0.611897	-0.186148	0.0291941	4.5e-10	0.000150748	40.6559
	Diastolic blood pressure	rs11783250	8	134248159	NDRG1	G	A	0.677448	0.176124	0.030376	8.6e-09	0.000124656	33.6181
	Diastolic blood pressure	rs117999064	21	39977076	ERG	A	G	0.982984	0.749712	0.111346	2.4e-12	0.000168096	45.3353
	Diastolic blood pressure	rs12035750	1	89332099	GTF2B	T	C	0.615118	-0.156673	0.029094	3.9e-08	0.000107529	28.9987
	Diastolic blood pressure	rs12128432	1	221358457	C1orf140	A	T	0.706731	0.184396	0.0310817	1.8e-09	0.000130505	35.1958
	Diastolic blood pressure	rs1216743	11	100573120	ARHGAP42	G	A	0.281386	-0.476684	0.0317253	9e-53	0.00083652	225.76
	Diastolic blood pressure	rs12169946	22	18468105	MICAL3	A	G	0.743513	-0.181621	0.0326363	6.2e-09	0.000114834	30.969
	Diastolic blood pressure	rs12258967	10	18727959	CACNB2	C	G	0.701565	0.323783	0.0310274	4.5e-26	0.000403675	108.897
	Diastolic blood pressure	rs12283653	11	46231998	LOC101928894	A	G	0.607162	-0.169731	0.0291821	2.8e-09	0.000125437	33.8288
	Diastolic blood pressure	rs12321	22	29453193	ZNRF3	G	C	0.561833	0.173813	0.028666	3.1e-10	0.00013632	36.7644
	Diastolic blood pressure	rs12325242	16	69317807	SNTB2	G	C	0.742679	0.21049	0.0324678	5.5e-11	0.00015584	42.0295
	Diastolic blood pressure	rs12358789	10	65121485	JMJD1C	A	G	0.562213	0.21845	0.0292104	8.2e-14	0.000207362	55.9276
	Diastolic blood pressure	rs12405515	1	172357441	DNM3	G	T	0.430082	0.15361	0.0286472	3.5e-08	0.000106615	28.7522
	Diastolic blood pressure	rs12427069	12	120819225	MSI1	C	G	0.939844	-0.346266	0.0597814	2.7e-09	0.000124401	33.5494
	Diastolic blood pressure	rs12454132	18	10873221	PIEZO2	A	G	0.672127	0.17821	0.0303585	3.2e-09	0.000127773	34.4588
	Diastolic blood pressure	rs12459965	19	18452195	PGPEP1	C	T	0.733111	0.197512	0.0321992	4e-10	0.000139517	37.6265
	Diastolic blood pressure	rs12482569	21	35293087	ATP5PO	G	A	0.828949	0.20979	0.0378827	4.3e-08	0.000113718	30.6679
	Diastolic blood pressure	rs12494396	3	48178293	CDC25A	G	C	0.333311	-0.247804	0.0300986	2e-16	0.000251307	67.783
	Diastolic blood pressure	rs12496226	3	49734040	RNF123	G	T	0.679762	-0.243167	0.0303996	8.3e-16	0.000237225	63.9838
	Diastolic blood pressure	rs12498882	4	138381268	PCDH18	C	T	0.458424	0.181264	0.0286102	3.7e-10	0.000148836	40.1401
	Diastolic blood pressure	rs12522841	5	142518675	ARHGAP26	G	A	0.53151	-0.195674	0.0284151	1e-11	0.000175825	47.4203
	Diastolic blood pressure	rs12599980	16	81587084	CMIP	C	T	0.5924	0.200139	0.0290761	1.7e-11	0.000175673	47.3792
	Diastolic blood pressure	rs12656497	5	32831939	NPR3	T	C	0.403246	-0.384779	0.0289099	2.4e-41	0.000656499	177.144
	Diastolic blood pressure	rs12693302	2	183211443	PDE1A	G	A	0.350023	0.285685	0.029582	8.6e-23	0.000345748	93.2645
	Diastolic blood pressure	rs1275980	2	26916969	KCNK3	C	T	0.382856	0.35082	0.0290843	6e-36	0.000539271	145.495
	Diastolic blood pressure	rs12766229	10	21769994	MIR1915HG	C	G	0.727927	-0.203491	0.0319533	6.7e-10	0.000150378	40.5561
	Diastolic blood pressure	rs12905926	15	41283408	INO80	G	A	0.467465	0.223102	0.0284702	3.7e-16	0.000227676	61.4077
	Diastolic blood pressure	rs12906962	15	95312071	LOC440311	T	C	0.682451	-0.309214	0.0307074	9.2e-25	0.000375888	101.398
	Diastolic blood pressure	rs12978472	19	7257990	INSR	C	G	0.870196	0.504452	0.0425493	4.6e-35	0.000520977	140.557
	Diastolic blood pressure	rs12982630	19	7508099	ARHGEF18	C	A	0.762046	0.195644	0.0333924	2.8e-09	0.000127284	34.3269
	Diastolic blood pressure	rs12984330	19	18275976	PIK3R2	A	C	0.456363	0.180321	0.0287117	3.8e-10	0.000146252	39.4431
	Diastolic blood pressure	rs12991555	2	144187516	ARHGAP15	A	T	0.6296	0.170354	0.0292435	2.9e-08	0.000125829	33.9346
	Diastolic blood pressure	rs13039439	20	62703490	TCEA2	C	T	0.749789	-0.252507	0.0329334	1.1e-14	0.000217956	58.7855
	Diastolic blood pressure	rs13139571	4	156645513	GUCY1A1	C	A	0.766036	0.272043	0.0335331	3.5e-17	0.000244012	65.8149
	Diastolic blood pressure	rs13180347	5	61558805	KIF2A	A	T	0.863837	-0.285542	0.0414267	7.9e-12	0.000176154	47.509
	Diastolic blood pressure	rs13227860	7	22154454	RAPGEF5	G	A	0.701448	-0.201146	0.0309555	3.5e-11	0.000156556	42.2225
	Diastolic blood pressure	rs13230519	7	1286217	UNCX	G	A	0.841251	-0.227405	0.0399604	3.8e-08	0.000120082	32.3845
	Diastolic blood pressure	rs13260	13	110802123	COL4A1	G	T	0.909318	0.284594	0.0497691	4.6e-09	0.000121246	32.6986
	Diastolic blood pressure	rs13285624	9	37129496	ZCCHC7	T	G	0.649213	0.184381	0.0298002	2.8e-10	0.000141946	38.2817
	Diastolic blood pressure	rs13335424	16	2045482	SYNGR3	C	T	0.798192	-0.194395	0.035307	3.9e-08	0.000112406	30.3141
	Diastolic blood pressure	rs13389698	2	36579992	CRIM1-DT	G	C	0.537522	0.158525	0.0284916	2.7e-08	0.000114789	30.957
	Diastolic blood pressure	rs134077	22	28063227	MN1	A	G	0.43609	0.158558	0.028778	3.9e-08	0.000112563	30.3565
	Diastolic blood pressure	rs13416004	2	69664976	NFU1	C	T	0.589903	0.15833	0.0287051	2.1e-08	0.00011281	30.4232
	Diastolic blood pressure	rs1357302	2	19758949	OSR1	T	C	0.664437	-0.161775	0.0299846	3.9e-08	0.000107937	29.1087
	Diastolic blood pressure	rs137923903	21	44829595	SIK1B	C	T	0.986241	0.820953	0.124393	9.1e-12	0.000161497	43.5553
	Diastolic blood pressure	rs1436138	17	75316880	SEPTIN9	A	G	0.641427	0.20057	0.0297084	6.6e-11	0.000169001	45.5796
	Diastolic blood pressure	rs1440371	15	66941084	LINC01169	G	A	0.714685	-0.214845	0.0315254	4.9e-12	0.000172204	46.4436
	Diastolic blood pressure	rs144931476	6	28326535	ZKSCAN3	C	A	0.932235	0.371459	0.056462	5.1e-11	0.000160483	43.2819
	Diastolic blood pressure	rs145077631	20	30117956	HM13	T	G	0.971608	0.526527	0.0907083	3.5e-09	0.000124935	33.6933
	Diastolic blood pressure	rs145187850	12	113142140	RPH3A	C	T	0.961098	-0.455342	0.0760776	7.3e-09	0.000132829	35.8227
	Diastolic blood pressure	rs145699476	13	114493223	TMEM255B	G	A	0.770789	0.229866	0.0398999	1.1e-08	0.000123067	33.1896
	Diastolic blood pressure	rs148540016	5	91920777	NR2F1-AS1	C	T	0.969194	0.469974	0.0826955	7.5e-09	0.000119763	32.2984
	Diastolic blood pressure	rs148828403	6	50885021	TFAP2B	T	C	0.251257	-0.16515	0.0327425	2.2e-08	9.43371e-05	25.4408
	Diastolic blood pressure	rs149764880	1	11880731	CLCN6	G	T	0.83534	0.501852	0.0381847	9.7e-40	0.000640154	172.731
	Diastolic blood pressure	rs151066671	16	89562654	ANKRD11	G	C	0.962295	0.391609	0.0748609	4.5e-08	0.000101471	27.3648
	Diastolic blood pressure	rs1559359	5	96227278	ERAP2	C	T	0.451266	0.164266	0.0286888	4.2e-09	0.000121565	32.7844
	Diastolic blood pressure	rs167479	19	11526765	RGL3	G	T	0.529528	0.382963	0.0284193	9.3e-44	0.000672953	181.587
	Diastolic blood pressure	rs1675381	3	57944874	SLMAP	C	A	0.560275	-0.18474	0.0285295	3.8e-11	0.000155473	41.9305
	Diastolic blood pressure	rs1687295	3	14889756	FGD5	T	C	0.268204	0.240184	0.0319897	1.4e-14	0.00020901	56.3721
	Diastolic blood pressure	rs16917117	8	95909498	NDUFAF6	T	C	0.835577	-0.224532	0.038387	2.2e-09	0.000126859	34.2125
	Diastolic blood pressure	rs17237537	3	53662336	CACNA1D	C	G	0.805321	-0.24095	0.0358661	6.2e-12	0.000167341	45.1318
	Diastolic blood pressure	rs17265513	20	39832628	ZHX3	T	C	0.799596	0.190333	0.0355116	2.2e-08	0.00010652	28.7266
	Diastolic blood pressure	rs17362588	2	179721046	CCDC141	G	A	0.911385	-0.380819	0.0496415	8.2e-15	0.000218194	58.8497
	Diastolic blood pressure	rs17717527	5	158466283	EBF1	T	A	0.565905	0.185687	0.0286218	3.7e-11	0.00015606	42.0887
	Diastolic blood pressure	rs17720774	6	28230796	NKAPL	A	G	0.954531	-0.39012	0.0680733	5.3e-09	0.000121781	32.8428
	Diastolic blood pressure	rs17880383	10	101964312	CHUK	G	A	0.943522	-0.359716	0.0631791	8.4e-09	0.000120202	32.4167
	Diastolic blood pressure	rs1807579	22	40528220	TNRC6B	T	C	0.796946	0.238669	0.0355827	6.7e-12	0.000166814	44.9895
	Diastolic blood pressure	rs180940	10	115722411	NHLRC2	A	G	0.328098	-0.235409	0.030333	5e-15	0.00022331	60.2299
	Diastolic blood pressure	rs1813006	4	103001649	BANK1	G	T	0.940354	0.531309	0.0616631	4e-18	0.000275242	74.2404
	Diastolic blood pressure	rs1858079	5	127802836	FBN2	T	C	0.582929	-0.232172	0.0288429	8.1e-15	0.00024023	64.7946
	Diastolic blood pressure	rs1863243	11	10677373	MRVI1	G	A	0.329676	0.205242	0.0301869	1.1e-12	0.0001714	46.2266
	Diastolic blood pressure	rs1864009	19	7294931	INSR	A	C	0.137811	0.282212	0.0413193	1.9e-12	0.000172966	46.6489
	Diastolic blood pressure	rs1875696	11	48133526	PTPRJ	G	A	0.258712	-0.269821	0.0324138	4.9e-17	0.000256903	69.2928
	Diastolic blood pressure	rs1979557	13	59893391	DIAPH3	C	G	0.584915	-0.193785	0.0289602	4e-11	0.000166018	44.7748
	Diastolic blood pressure	rs199906318	8	120456195	CCN3	A	T	0.758357	0.267296	0.0334251	8.8e-16	0.000237097	63.9494
	Diastolic blood pressure	rs201378388	6	32507909	NONE	A	T	0.837716	0.267132	0.0440077	1.6e-09	0.000136623	36.8461
	Diastolic blood pressure	rs2014590	3	169146497	MECOM	C	T	0.512781	0.288945	0.028363	2.6e-24	0.000384724	103.782
	Diastolic blood pressure	rs201645053	4	18025730	LCORL	T	A	0.826292	-0.248714	0.0391743	9.9e-11	0.000149459	40.3083
	Diastolic blood pressure	rs2042525	1	217739036	GPATCH2	T	C	0.765695	-0.183825	0.0333435	6.6e-09	0.000112701	30.3937
	Diastolic blood pressure	rs2063730	11	78048524	GAB2	A	C	0.806576	0.190084	0.035956	2.4e-08	0.000103632	27.9476
	Diastolic blood pressure	rs2071265	7	27238691	HOXA13	C	G	0.0740753	-0.488767	0.0543433	2.1e-19	0.000299896	80.8925
	Diastolic blood pressure	rs2162003	2	205077128	ICOS	T	C	0.609421	0.161124	0.0293586	2.2e-08	0.000111684	30.1194
	Diastolic blood pressure	rs2165702	17	47476235	PHB	G	A	0.563604	0.178572	0.0289272	7.1e-10	0.0001413	38.1075
	Diastolic blood pressure	rs2183718	10	18454472	CACNB2	A	G	0.577326	-0.239928	0.0287419	2.1e-17	0.00025835	69.6831
	Diastolic blood pressure	rs221798	7	100287495	GIGYF1	C	G	0.115462	0.317233	0.044296	4.8e-12	0.000190167	51.289
	Diastolic blood pressure	rs222849	17	7185861	SLC2A4	T	C	0.382065	-0.16347	0.0292627	8.6e-09	0.000115714	31.2064
	Diastolic blood pressure	rs223471	4	103698786	LOC102723704	G	C	0.669639	0.21114	0.0301351	5.3e-13	0.000182015	49.0899
	Diastolic blood pressure	rs2279500	1	113244433	RHOC	T	C	0.169462	-0.303006	0.0377356	1.7e-15	0.000239048	64.4758
	Diastolic blood pressure	rs2288276	17	46670422	HOXB-AS3	G	C	0.102724	-0.262782	0.0468614	4.1e-08	0.0001166	31.4454
	Diastolic blood pressure	rs2301597	17	43173273	NMT1	T	C	0.422835	0.227543	0.0287856	4.4e-15	0.000231668	62.4846
	Diastolic blood pressure	rs2303338	2	86408768	IMMT	T	C	0.661605	0.157691	0.0298255	4.6e-08	0.000103653	27.9534
	Diastolic blood pressure	rs2328880	6	25394841	CARMIL1	A	G	0.452092	-0.162733	0.0285411	1.6e-08	0.000120545	32.5092
	Diastolic blood pressure	rs2389824	13	98014199	MBNL2	G	T	0.723994	0.178546	0.0321878	3.2e-08	0.000114093	30.7691
	Diastolic blood pressure	rs2397059	6	51603677	PKHD1	T	G	0.859119	-0.229741	0.0407541	1.5e-08	0.000117835	31.7783
	Diastolic blood pressure	rs2460457	16	89714022	CHMP1A	T	C	0.498622	0.195262	0.030119	5e-11	0.000155839	42.0292
	Diastolic blood pressure	rs2470135	15	43995789	STRCP1	C	T	0.72118	-0.172186	0.0317783	3.4e-08	0.000108862	29.3583
	Diastolic blood pressure	rs2493292	1	3328659	PRDM16	C	T	0.860633	-0.271912	0.0407919	3e-11	0.000164751	44.433
	Diastolic blood pressure	rs256400	16	12017621	NPIPB2	G	A	0.662558	-0.158919	0.0300843	2.5e-08	0.000103471	27.9041
	Diastolic blood pressure	rs2571445	2	218683154	TNS1	A	G	0.394267	0.181415	0.028868	2.2e-10	0.000146433	39.4921
	Diastolic blood pressure	rs2625529	15	72118777	MYO9A	G	C	0.770011	0.192786	0.0338034	2.5e-08	0.000120606	32.5257
	Diastolic blood pressure	rs2681485	12	90025622	ATP2B1	G	A	0.405999	-0.328716	0.0289126	1.2e-30	0.000479125	129.26
	Diastolic blood pressure	rs2760061	1	228191075	WNT3A	T	A	0.522948	-0.194695	0.0285645	7.2e-13	0.000172255	46.4572
	Diastolic blood pressure	rs2782980	10	115781527	ADRB1	T	C	0.278776	-0.358639	0.0316392	2e-30	0.000476263	128.487
	Diastolic blood pressure	rs2797983	10	95899646	PLCE1	G	C	0.451445	0.190858	0.0284755	3.8e-11	0.00016657	44.9236
	Diastolic blood pressure	rs2836411	21	39819830	ERG	C	T	0.646291	-0.207854	0.0300211	5.1e-12	0.000177736	47.9358
	Diastolic blood pressure	rs28451064	21	35593827	LINC00310	G	A	0.869294	-0.27617	0.0431171	2.9e-10	0.000152117	41.0252
	Diastolic blood pressure	rs28570096	11	1616088	KRTAP5-AS1	T	C	0.309434	0.19857	0.0307912	3.2e-11	0.000154204	41.5883
	Diastolic blood pressure	rs28625968	17	7474539	SENP3-EIF4A1	C	T	0.607546	-0.173041	0.0291884	1e-09	0.00013032	35.1459
	Diastolic blood pressure	rs28667801	4	26785356	TBC1D19	A	T	0.592692	-0.226878	0.0289798	2.1e-14	0.00022724	61.2902
	Diastolic blood pressure	rs2895070	16	56276910	GNAO1	A	C	0.720892	0.194341	0.0316916	4.8e-10	0.000139434	37.6043
	Diastolic blood pressure	rs2906152	7	2523003	GRIFIN	G	A	0.371559	0.202129	0.0293587	1.4e-11	0.000175751	47.4002
	Diastolic blood pressure	rs297691	20	4427054	ADRA1D	G	A	0.239483	-0.188801	0.0333349	2.3e-09	0.000118946	32.078
	Diastolic blood pressure	rs2977345	8	76725867	HNF4G	T	C	0.299424	-0.182973	0.0310948	1.7e-08	0.00012839	34.6254
	Diastolic blood pressure	rs3132880	8	101673916	SNX31	C	T	0.5423	0.168866	0.0290608	9.3e-09	0.0001252	33.7649
	Diastolic blood pressure	rs3212038	14	104178186	XRCC3	A	G	0.669995	-0.169467	0.0302957	4.3e-08	0.000116024	31.29
	Diastolic blood pressure	rs333696	19	30376316	URI1	C	T	0.934155	0.323316	0.0603147	2.4e-08	0.00010655	28.7346
	Diastolic blood pressure	rs34130368	10	48411796	GDF2	G	T	0.885272	0.326149	0.0444966	6e-13	0.000199197	53.7249
	Diastolic blood pressure	rs34165865	16	2087785	SLC9A3R2	T	C	0.800272	0.209551	0.0358651	2.6e-09	0.000126582	34.1375
	Diastolic blood pressure	rs343037	7	35503600	LOC401324	G	T	0.234006	0.244763	0.0335307	2.8e-12	0.000197565	53.2848
	Diastolic blood pressure	rs34723411	7	150608794	KCNH2	G	A	0.968091	0.481029	0.0805074	3.8e-09	0.000132374	35.7
	Diastolic blood pressure	rs34997674	7	74120370	LOC101926943	G	A	0.805847	-0.205046	0.0358734	3.8e-08	0.000121142	32.6704
	Diastolic blood pressure	rs35033610	18	42186652	LINC01601	A	G	0.731982	-0.210483	0.0321869	1.1e-10	0.000158561	42.7634
	Diastolic blood pressure	rs35121390	6	98399208	MIR2113	C	G	0.601368	0.16586	0.0290724	6.2e-09	0.000120687	32.5476
	Diastolic blood pressure	rs35444	12	115552437	TBX3	A	G	0.617626	0.26903	0.029087	4.5e-21	0.000317143	85.5461
	Diastolic blood pressure	rs35479618	1	153662423	NPR1	G	A	0.982576	-0.889219	0.10787	1.1e-17	0.00025194	67.9537
	Diastolic blood pressure	rs35757708	2	112769902	MERTK	T	C	0.695421	-0.202374	0.0307536	9.4e-12	0.00016056	43.3026
	Diastolic blood pressure	rs36092215	8	142367246	GPR20	G	A	0.959821	0.457576	0.073496	4.4e-10	0.000143723	38.7611
	Diastolic blood pressure	rs3735260	7	69064637	AUTS2	A	G	0.926203	-0.297976	0.0544126	1.6e-08	0.0001112	29.9889
	Diastolic blood pressure	rs3736290	15	40321351	EIF2AK4	C	A	0.470564	-0.166552	0.0286176	3.2e-09	0.000125594	33.8712
	Diastolic blood pressure	rs3740888	11	130278210	ADAMTS8	C	T	0.39976	-0.211136	0.029009	1.9e-13	0.00019641	52.9732
	Diastolic blood pressure	rs3743111	15	71587373	THSD4	G	A	0.385365	-0.166103	0.0292201	3.4e-09	0.00011982	32.3138
	Diastolic blood pressure	rs3757394	7	131010429	MKLN1-AS	C	T	0.369921	-0.198398	0.0294971	5.9e-12	0.000167739	45.239
	Diastolic blood pressure	rs3759407	12	48195069	HDAC7	G	A	0.933832	-0.328157	0.0575172	4.8e-09	0.000120699	32.551
	Diastolic blood pressure	rs3765971	1	8445360	RERE	C	T	0.345397	0.209909	0.0297523	6.7e-13	0.000184557	49.7757
	Diastolic blood pressure	rs3821843	3	53558012	CACNA1D	G	A	0.321106	-0.19857	0.0308021	3.7e-11	0.000154095	41.5588
	Diastolic blood pressure	rs3918226	7	150690176	NOS3	C	T	0.919306	-0.687597	0.0527449	5.3e-40	0.00062983	169.943
	Diastolic blood pressure	rs3924411	7	27527099	HIBADH	T	C	0.30179	0.18123	0.0309692	7.5e-09	0.00012698	34.245
	Diastolic blood pressure	rs39281	7	89778489	STEAP2-AS1	A	G	0.469939	0.195776	0.0285449	5.9e-12	0.000174412	47.0391
	Diastolic blood pressure	rs415895	11	9769562	SWAP70	C	G	0.356231	-0.241764	0.0296263	3.1e-17	0.000246894	66.5925
	Diastolic blood pressure	rs431567	2	147948368	PABPC1P2	A	T	0.418437	0.151607	0.0293504	1.9e-08	9.89367e-05	26.6813
	Diastolic blood pressure	rs4320727	1	25351581	MIR4425	G	A	0.367759	-0.172318	0.0294516	2.7e-09	0.000126934	34.2326
	Diastolic blood pressure	rs4335411	1	249191706	PGBD2	G	A	0.23854	-0.231406	0.0353063	4.1e-11	0.000159282	42.9578
	Diastolic blood pressure	rs45593734	16	334732	PDIA2	C	T	0.833235	0.231929	0.038465	2e-09	0.000134806	36.3559
	Diastolic blood pressure	rs4682671	3	133993315	RYK	T	G	0.419728	-0.177904	0.0287534	3.2e-10	0.000141945	38.2816
	Diastolic blood pressure	rs4714224	6	39186743	KCNK5	G	C	0.724967	0.196289	0.0318524	8e-10	0.000140811	37.9756
	Diastolic blood pressure	rs4753788	11	107091855	CWF19L2	A	T	0.514461	-0.204624	0.0283617	4.7e-13	0.000192999	52.053
	Diastolic blood pressure	rs4765675	12	2469497	CACNA1C	G	T	0.390002	0.158051	0.029386	2.9e-08	0.000107265	28.9275
	Diastolic blood pressure	rs4767332	12	115932272	MED13L	C	A	0.419637	-0.230693	0.0288277	6.7e-16	0.00023743	64.0392
	Diastolic blood pressure	rs4767366	12	116197113	MED13L	T	C	0.900614	0.270517	0.0478268	4.2e-09	0.000118627	31.9921
	Diastolic blood pressure	rs4838969	1	113432923	MIR11399	T	A	0.46781	-0.16615	0.0284655	3.2e-09	0.000126328	34.069
	Diastolic blood pressure	rs4873492	8	51947549	SNTG1	C	T	0.830139	-0.218075	0.0379874	2.4e-09	0.0001222	32.9556
	Diastolic blood pressure	rs4908672	1	7725414	CAMTA1	C	T	0.603884	-0.165673	0.0289725	1.3e-08	0.000121246	32.6985
	Diastolic blood pressure	rs4930719	12	123908948	RILPL2	G	A	0.814461	0.206135	0.0366286	3.3e-08	0.000117436	31.6708
	Diastolic blood pressure	rs4984496	15	96635898	LOC105369212	T	G	0.326627	0.200747	0.030331	5.3e-11	0.000162422	43.8048
	Diastolic blood pressure	rs5046	1	230850398	AGT	G	A	0.889981	-0.416099	0.04523	4.5e-20	0.000313757	84.6325
	Diastolic blood pressure	rs509012	13	22294663	FGF9	A	G	0.333662	-0.175372	0.0304677	8.3e-09	0.000122851	33.1313
	Diastolic blood pressure	rs530799722	6	27890860	OR2B2	T	G	0.934306	0.512759	0.0880937	1.5e-09	0.000125624	33.8792
	Diastolic blood pressure	rs533177648	5	157514544	CLINT1	G	A	0.729755	-0.251942	0.0320655	3e-15	0.000228884	61.7336
	Diastolic blood pressure	rs55940034	13	111043309	COL4A2	A	G	0.706817	-0.208069	0.031529	1.1e-11	0.000161478	43.5503
	Diastolic blood pressure	rs55972463	21	44762299	LINC00322	C	T	0.715706	-0.228272	0.0316971	7.5e-13	0.000192297	51.8636
	Diastolic blood pressure	rs56057703	20	62363512	ZGPAT	C	T	0.840517	-0.295928	0.0391426	1.8e-14	0.000211919	57.157
	Diastolic blood pressure	rs56233017	8	144981488	PLEC	G	A	0.953874	0.417522	0.0689333	9.5e-10	0.000136029	36.6857
	Diastolic blood pressure	rs56334134	11	31040126	DCDC1	A	G	0.633205	0.186571	0.0296229	1.8e-10	0.000147082	39.6671
	Diastolic blood pressure	rs56388530	4	106910958	LOC101929577	C	T	0.240901	-0.245295	0.0331666	1.7e-13	0.000202804	54.6981
	Diastolic blood pressure	rs57408535	5	122813029	CSNK1G3	A	T	0.51948	-0.194142	0.0284956	4.8e-13	0.000172107	46.4173
	Diastolic blood pressure	rs576185956	17	2167393	SMG6	A	G	0.657918	0.191446	0.0300052	1.2e-10	0.000150947	40.7096
	Diastolic blood pressure	rs57708073	15	79066653	ADAMTS7	A	G	0.744601	0.272685	0.0327302	9.9e-16	0.000257338	69.41
	Diastolic blood pressure	rs57946343	10	63499951	CABCOCO1	T	C	0.847849	0.513823	0.0395085	8.7e-39	0.00062685	169.139
	Diastolic blood pressure	rs59155780	6	151008874	PLEKHG1	C	A	0.927848	0.494065	0.0548781	4.1e-19	0.00030049	81.0526
	Diastolic blood pressure	rs59549190	17	57384444	YPEL2	G	A	0.659637	0.195496	0.0302377	1.5e-10	0.000154989	41.7999
	Diastolic blood pressure	rs59717668	11	10321309	ADM	C	G	0.91925	0.332776	0.0521804	7.3e-11	0.000150804	40.6711
	Diastolic blood pressure	rs6021247	20	50108980	NFATC2	G	A	0.474321	-0.161367	0.0284676	1.7e-08	0.000119142	32.131
	Diastolic blood pressure	rs6038442	20	6325523	CASC20	G	T	0.400577	-0.197464	0.0289818	5e-12	0.000172124	46.4218
	Diastolic blood pressure	rs6039211	20	8616588	PLCB1	A	G	0.637608	0.215326	0.0296029	1.4e-13	0.000196168	52.908
	Diastolic blood pressure	rs60847675	2	191460140	NAB1	T	C	0.751095	0.19985	0.0327619	7e-10	0.000137975	37.2106
	Diastolic blood pressure	rs6090908	20	47418686	PREX1	G	A	0.850999	0.289206	0.0399026	4.9e-13	0.000194768	52.5302
	Diastolic blood pressure	rs6108787	20	10967214	C20orf187	T	G	0.522289	-0.352142	0.0285446	1.8e-34	0.000564069	152.189
	Diastolic blood pressure	rs61219754	19	31864937	TSHZ3	C	G	0.602308	-0.17222	0.0291469	4.4e-09	0.000129454	34.9124
	Diastolic blood pressure	rs612652	11	1887216	LSP1	T	C	0.416218	-0.288302	0.0288824	3e-24	0.000369367	99.6381
	Diastolic blood pressure	rs61456986	15	85926254	AKAP13	G	T	0.722248	-0.186782	0.0318356	4.7e-09	0.000127638	34.4224
	Diastolic blood pressure	rs61739285	16	27480797	GTF3C1	C	T	0.965699	-0.428569	0.0780537	3.4e-08	0.000111788	30.1475
	Diastolic blood pressure	rs61911502	11	122524668	UBASH3B	A	G	0.880045	-0.296258	0.0436114	1e-11	0.000171102	46.1463
	Diastolic blood pressure	rs62052380	16	73127723	HCCAT5	C	T	0.864149	-0.250668	0.0434674	2.2e-08	0.000123312	33.2558
	Diastolic blood pressure	rs62104477	19	30294991	CCNE1	G	T	0.670833	-0.282185	0.0302765	2.8e-21	0.000322038	86.8667
	Diastolic blood pressure	rs62178782	2	181930057	UBE2E3	G	A	0.718197	0.213362	0.0320504	9.6e-11	0.000164318	44.3164
	Diastolic blood pressure	rs62188814	2	162752287	SLC4A10	A	T	0.930117	0.312086	0.0556374	4.6e-08	0.000116669	31.4638
	Diastolic blood pressure	rs622871	6	31878495	NONE	A	G	0.313397	-0.303364	0.0306053	1.6e-22	0.000364222	98.2498
	Diastolic blood pressure	rs62291877	3	185288598	NA	A	G	0.667949	-0.184776	0.0304078	3.7e-10	0.000136915	36.9248
	Diastolic blood pressure	rs62393683	6	25633432	CARMIL1	C	T	0.806892	-0.29905	0.0359286	1.8e-16	0.000256853	69.2793
	Diastolic blood pressure	rs6271	9	136522274	DBH	C	T	0.925835	0.475677	0.0540825	1.4e-18	0.000286798	77.3584
	Diastolic blood pressure	rs648103	3	27550301	SLC4A7	T	C	0.364875	0.173164	0.0294563	5.4e-09	0.000128142	34.5586
	Diastolic blood pressure	rs6487056	12	20183101	LINC02398	A	G	0.282409	-0.32237	0.0315142	1.3e-25	0.000387898	104.639
	Diastolic blood pressure	rs6499520	16	71458100	LINC02136	C	T	0.825865	0.231724	0.0374831	1.4e-10	0.00014171	38.218
	Diastolic blood pressure	rs6504163	17	61545779	ACE	C	T	0.372904	0.17866	0.0296242	3.4e-10	0.000134863	36.3712
	Diastolic blood pressure	rs6569013	6	118681328	SLC35F1	G	T	0.574838	-0.187892	0.0287108	7.7e-12	0.000158799	42.8275
	Diastolic blood pressure	rs66887589	4	120509279	PDE5A	T	C	0.527135	-0.172125	0.0284535	8e-10	0.00013569	36.5943
	Diastolic blood pressure	rs6708660	2	43752382	THADA	T	C	0.594932	0.198567	0.0288706	1.3e-12	0.000175395	47.3042
	Diastolic blood pressure	rs6744213	2	55817106	PPP4R3B	T	C	0.435984	-0.163441	0.0285231	1.8e-08	0.000121749	32.8341
	Diastolic blood pressure	rs6766859	3	138055136	NME9	C	T	0.37126	0.183739	0.0294905	2.7e-10	0.000143935	38.8182
	Diastolic blood pressure	rs67693285	16	30623979	ZNF689	T	G	0.525055	-0.186201	0.0285947	9.8e-11	0.000157222	42.4023
	Diastolic blood pressure	rs6770911	3	169295764	MECOM	A	C	0.295185	-0.189115	0.0312833	7.3e-10	0.000135506	36.5446
	Diastolic blood pressure	rs6789508	3	7489611	GRM7	G	A	0.51302	-0.182304	0.028835	3.1e-10	0.00014821	39.9714
	Diastolic blood pressure	rs679574	19	49206108	LOC105447645	C	G	0.494054	-0.164162	0.0284698	4.8e-09	0.000123286	33.2486
	Diastolic blood pressure	rs6810148	3	124616516	ITGB5	T	A	0.583137	0.180374	0.0288322	8.5e-11	0.000145117	39.1371
	Diastolic blood pressure	rs68192516	1	243485126	SDCCAG8	T	G	0.698299	-0.291565	0.0308396	2.6e-21	0.000331359	89.382
	Diastolic blood pressure	rs6819498	4	143717643	INPP4B	T	C	0.624948	-0.182127	0.0293578	5.5e-10	0.000142702	38.4856
	Diastolic blood pressure	rs6844435	4	38388918	LINC02513	A	C	0.461948	0.162502	0.028477	7.8e-09	0.000120744	32.5631
	Diastolic blood pressure	rs687914	2	45878760	PRKCE	G	T	0.747512	-0.190122	0.032723	1.9e-09	0.000125168	33.7563
	Diastolic blood pressure	rs6886162	5	122482973	PRDM6	A	G	0.847307	-0.33964	0.040689	2e-16	0.000258322	69.6756
	Diastolic blood pressure	rs6905288	6	43758873	VEGFA	G	A	0.433895	-0.168579	0.0286331	5.7e-10	0.00012853	34.6631
	Diastolic blood pressure	rs6923778	6	79427089	IRAK1BP1	A	G	0.642068	-0.235217	0.029707	3.3e-15	0.000232439	62.6926
	Diastolic blood pressure	rs6923947	6	127098553	MIR588	G	A	0.552	-0.376357	0.0285686	9.4e-39	0.00064318	173.548
	Diastolic blood pressure	rs6940215	6	34706358	SNRPC	G	A	0.703203	-0.185869	0.0311016	1.5e-10	0.000132428	35.7146
	Diastolic blood pressure	rs6959688	7	1966831	MAD1L1	A	G	0.594964	-0.171421	0.0289775	2.4e-09	0.00012976	34.9948
	Diastolic blood pressure	rs7003131	8	26013917	EBF2	G	A	0.734621	0.203907	0.0322054	1.3e-09	0.000148639	40.087
	Diastolic blood pressure	rs7042796	9	112357800	PALM2-AKAP2	A	G	0.14459	-0.29058	0.0405211	6.3e-13	0.000190667	51.424
	Diastolic blood pressure	rs7137828	12	111932800	ATXN2	C	T	0.480808	0.510084	0.0283894	4.4e-75	0.00119575	322.825
	Diastolic blood pressure	rs71515129	1	208423100	PLXNA2	G	A	0.515287	0.166985	0.0287707	2.8e-08	0.000124908	33.6861
	Diastolic blood pressure	rs71536554	6	32528371	HLA-DRB6	T	C	0.83806	0.280786	0.0507005	1e-08	0.000113728	30.6707
	Diastolic blood pressure	rs7155504	14	36158828	RALGAPA1	T	C	0.912096	0.265785	0.0503187	1.6e-08	0.000103454	27.8997
	Diastolic blood pressure	rs7173751	15	80998903	ABHD17C	G	A	0.552848	-0.196764	0.0285938	1.4e-12	0.000175574	47.3527
	Diastolic blood pressure	rs7215775	17	59484316	TBX2	A	G	0.263325	-0.194831	0.0322858	2.6e-09	0.000135028	36.4158
	Diastolic blood pressure	rs7218899	17	76739850	CYTH1	C	T	0.48697	0.178681	0.028469	2.6e-10	0.000146063	39.3921
	Diastolic blood pressure	rs7232858	18	773092	YES1	T	C	0.816286	0.219481	0.0368974	3.7e-09	0.0001312	35.3834
	Diastolic blood pressure	rs7246865	19	17219105	MYO9B	G	A	0.742535	-0.212996	0.0327469	8.5e-11	0.000156864	42.3057
	Diastolic blood pressure	rs7249250	19	12569854	ZNF709	C	A	0.486914	0.19509	0.0285882	8.1e-12	0.000172668	46.5686
	Diastolic blood pressure	rs72654647	1	25022314	SRRM1	G	A	0.754775	-0.250112	0.0329205	9.4e-15	0.00021401	57.7209
	Diastolic blood pressure	rs72683923	14	50735947	L2HGDH	T	C	0.980132	0.771105	0.101861	2.8e-14	0.000212475	57.307
	Diastolic blood pressure	rs72699046	1	113038761	WNT2B	G	C	0.928893	-0.485073	0.0552194	1.6e-18	0.000286086	77.1663
	Diastolic blood pressure	rs72742024	1	201737722	IPO9-AS1	C	T	0.666853	0.231289	0.0300146	1.4e-13	0.00022016	59.3802
	Diastolic blood pressure	rs7274256	20	10458671	SLX4IP	A	C	0.386903	0.207025	0.0293526	1.7e-13	0.000184443	49.745
	Diastolic blood pressure	rs72762705	16	4020732	ADCY9	C	T	0.803238	0.28516	0.0359846	1.1e-15	0.000232827	62.7973
	Diastolic blood pressure	rs72812818	5	173356752	CPEB4	G	C	0.698002	0.277704	0.0308531	7.4e-20	0.000300349	81.0146
	Diastolic blood pressure	rs72834627	6	26019411	HIST1H3A	G	C	0.879134	-0.514456	0.0435507	2e-33	0.000517215	139.541
	Diastolic blood pressure	rs72840788	10	121415685	BAG3	G	A	0.783282	0.215231	0.0346853	1.5e-10	0.000142773	38.5049
	Diastolic blood pressure	rs72850439	11	10274381	SBF2	T	A	0.732168	-0.25265	0.0344146	1.8e-14	0.000199828	53.8952
	Diastolic blood pressure	rs72854462	2	145720139	TEX41	A	G	0.748124	-0.249967	0.0326524	2.9e-13	0.000217285	58.6046
	Diastolic blood pressure	rs729790	2	23693062	KLHL29	G	T	0.617967	-0.165893	0.0297867	3.7e-08	0.000115014	31.0176
	Diastolic blood pressure	rs73029563	2	165008166	GRB14	C	G	0.455457	-0.257255	0.0283946	7e-21	0.000304308	82.0829
	Diastolic blood pressure	rs73033340	7	1195692	ZFAND2A	A	G	0.968449	0.592081	0.0810607	5.8e-13	0.000197809	53.3505
	Diastolic blood pressure	rs73036520	19	45749484	MARK4	G	C	0.745514	-0.248909	0.0327642	3.7e-14	0.000213983	57.7137
	Diastolic blood pressure	rs73046792	19	49605705	SNRNP70	G	A	0.834535	0.221098	0.0381936	1.6e-08	0.000124258	33.5108
	Diastolic blood pressure	rs7305461	12	56449875	RPS26	A	C	0.455835	-0.167814	0.0293149	2e-08	0.000121511	32.77
	Diastolic blood pressure	rs73075659	12	20373541	LINC02468	A	G	0.653052	0.280137	0.0299573	6.2e-21	0.000324179	87.4445
	Diastolic blood pressure	rs73098340	1	227465466	CDC42BPA	C	G	0.746527	-0.18891	0.0332378	7.5e-09	0.00011978	32.3029
	Diastolic blood pressure	rs73139123	2	630075	TMEM18	C	T	0.180907	-0.232039	0.0374425	6.5e-10	0.000142403	38.4051
	Diastolic blood pressure	rs7314904	12	111567496	CUX2	G	A	0.950094	0.351671	0.065487	2.9e-08	0.000106932	28.8376
	Diastolic blood pressure	rs7321872	13	38246607	TRPC4	A	G	0.739193	-0.187253	0.032441	7.1e-09	0.000123539	33.317
	Diastolic blood pressure	rs7392789	10	96327669	HELLS	T	G	0.712538	0.188133	0.0332974	2.7e-08	0.000118372	31.9232
	Diastolic blood pressure	rs7463212	8	143991858	CYP11B2	T	A	0.461494	0.196638	0.0285055	2.9e-13	0.000176437	47.5855
	Diastolic blood pressure	rs74692204	17	7739215	DNAH2	C	T	0.923983	-0.40312	0.0534965	2.1e-13	0.000210531	56.7825
	Diastolic blood pressure	rs748676	13	72364022	DACH1	C	A	0.925114	-0.34725	0.0541775	4.1e-11	0.000152325	41.0812
	Diastolic blood pressure	rs7500448	16	83045790	CDH13	A	G	0.74524	-0.18275	0.0328847	2.9e-08	0.000114516	30.8833
	Diastolic blood pressure	rs75093502	10	115824818	ADRB1	G	C	0.991731	-0.877329	0.162049	1.7e-08	0.000108686	29.3109
	Diastolic blood pressure	rs75511781	7	131323710	PODXL	A	G	0.957449	-0.434925	0.0701772	7.3e-10	0.000142418	38.409
	Diastolic blood pressure	rs75777337	20	57702450	ZNF831	T	A	0.895896	-0.54238	0.0465594	2.5e-32	0.000502995	135.703
	Diastolic blood pressure	rs76020419	8	6360289	ANGPT2	G	T	0.964466	0.525238	0.0766589	2.3e-11	0.000174061	46.9444
	Diastolic blood pressure	rs7604588	2	73571417	ALMS1	G	A	0.709423	-0.17972	0.0312801	2.6e-09	0.000122403	33.0106
	Diastolic blood pressure	rs7632242	3	15409406	SH3BP5	C	T	0.844464	-0.213428	0.0391345	3.1e-08	0.000110287	29.7427
	Diastolic blood pressure	rs76326501	2	43167878	LINC01819	A	C	0.907391	0.402016	0.0491768	4.5e-17	0.00024777	66.8287
	Diastolic blood pressure	rs76452347	9	35906471	HRCT1	C	T	0.795659	0.22778	0.0365379	9.8e-10	0.000144102	38.8634
	Diastolic blood pressure	rs76461363	12	51491481	TFCP2	A	G	0.968086	0.542846	0.0831199	2.2e-10	0.000158148	42.6521
	Diastolic blood pressure	rs7654754	4	77409795	SHROOM3	G	A	0.461979	0.160598	0.0284081	4.1e-08	0.000118504	31.959
	Diastolic blood pressure	rs76921270	1	41665098	SCMH1	C	T	0.955206	-0.377573	0.0685373	2.3e-08	0.000112535	30.349
	Diastolic blood pressure	rs7701414	5	131585958	PDLIM4	A	G	0.541315	0.182256	0.02847	1.2e-10	0.000151954	40.9813
	Diastolic blood pressure	rs7720451	5	87290838	TMEM161B	C	A	0.823412	0.201806	0.0372771	2.7e-08	0.000108674	29.3076
	Diastolic blood pressure	rs7785344	7	96475554	DLX6-AS1	T	C	0.417528	-0.201444	0.028724	4e-12	0.00018236	49.1831
	Diastolic blood pressure	rs77924615	16	20392332	PDILT	G	A	0.801809	0.393311	0.035995	2.7e-29	0.000442574	119.395
	Diastolic blood pressure	rs7843550	8	143505750	TSNARE1	G	A	0.31112	-0.177909	0.0306192	3.2e-09	0.000125183	33.7602
	Diastolic blood pressure	rs78845099	20	10743612	LINC01752	A	T	0.72436	0.299601	0.0319485	5.4e-22	0.000326012	87.9392
	Diastolic blood pressure	rs79043825	7	150618901	KCNH2	C	A	0.962693	-0.418016	0.0746035	1.3e-08	0.000116414	31.3953
	Diastolic blood pressure	rs79071881	6	32525686	HLA-DRB6	C	T	0.793209	-0.218611	0.0393547	3.5e-08	0.000114417	30.8566
	Diastolic blood pressure	rs7955530	12	20017455	LINC02398	T	C	0.375222	-0.161699	0.0293309	1.9e-08	0.000112695	30.3921
	Diastolic blood pressure	rs7977406	12	115359424	TBX3	G	A	0.698597	0.183861	0.030923	1.2e-09	0.000131084	35.3519
	Diastolic blood pressure	rs79780963	10	104952499	NT5C2	C	T	0.923579	0.542869	0.0532848	1.9e-24	0.000384774	103.796
	Diastolic blood pressure	rs79783003	2	159349720	PKP4	C	T	0.724798	0.216699	0.0317108	8.6e-12	0.000173147	46.6978
	Diastolic blood pressure	rs79889784	11	1702117	FAM99B	G	T	0.983624	0.681482	0.111515	4.8e-10	0.000138475	37.3456
	Diastolic blood pressure	rs7989142	13	115005979	CDC16	C	G	0.765699	-0.210473	0.0335247	5.9e-10	0.000146147	39.4148
	Diastolic blood pressure	rs80126959	17	62269200	TEX2	A	G	0.434724	-0.173307	0.0296049	2.8e-09	0.000127069	34.269
	Diastolic blood pressure	rs8014182	14	103859962	MARK3	C	T	0.874215	0.249643	0.0429376	2.4e-09	0.000125343	33.8034
	Diastolic blood pressure	rs8036083	15	101767822	CHSY1	T	G	0.633997	-0.162657	0.0295571	2.4e-08	0.000112296	30.2844
	Diastolic blood pressure	rs8038764	15	41907905	TYRO3	A	C	0.531777	0.187019	0.0284594	1.9e-11	0.000160118	43.1834
	Diastolic blood pressure	rs8074454	17	3981148	ZZEF1	G	C	0.67151	-0.211078	0.030247	1e-12	0.000180565	48.6988
	Diastolic blood pressure	rs810057	2	97015073	NCAPH	T	C	0.660881	-0.222152	0.0298494	2.1e-13	0.000205367	55.3893
	Diastolic blood pressure	rs836179	12	50503082	GPD1	A	G	0.631825	-0.298145	0.0293757	8.8e-24	0.000381859	103.009
	Diastolic blood pressure	rs839758	1	43862158	SZT2	A	G	0.534481	-0.185962	0.028333	8.4e-11	0.000159729	43.0785
	Diastolic blood pressure	rs871606	4	54799245	RPL21P44	T	C	0.896277	-0.2446	0.0464703	4.3e-08	0.000102732	27.705
	Diastolic blood pressure	rs877116	8	10712945	LOC101929229	G	T	0.412358	0.262213	0.0288554	4.2e-20	0.000306134	82.5755
	Diastolic blood pressure	rs880315	1	10796866	CASZ1	T	C	0.659974	-0.267828	0.0300165	4.6e-19	0.000295157	79.6139
	Diastolic blood pressure	rs9273736	6	32629372	HLA-DQB1	G	A	0.780682	0.265483	0.0358153	5.2e-14	0.000203722	54.9456
	Diastolic blood pressure	rs9296668	6	51838263	PKHD1	A	G	0.516679	-0.269356	0.0283705	1.3e-21	0.000334167	90.1397
	Diastolic blood pressure	rs9313772	5	157804457	LINC02227	C	T	0.649042	0.281983	0.0297006	6.5e-21	0.000334164	90.1389
	Diastolic blood pressure	rs9319943	18	56879827	GRP	T	C	0.807582	0.198189	0.0361119	4.4e-08	0.000111686	30.12
	Diastolic blood pressure	rs9394500	6	38432810	BTBD9	A	G	0.342566	-0.172974	0.0299707	1.2e-08	0.000123511	33.3092
	Diastolic blood pressure	rs9472135	6	43809802	LINC02537	T	C	0.695151	0.183558	0.0308315	1e-09	0.000131429	35.4449
	Diastolic blood pressure	rs951914	8	25878995	EBF2	G	C	0.287062	-0.221072	0.031541	5.2e-13	0.000182149	49.1262
	Diastolic blood pressure	rs9559749	13	110900687	COL4A1	G	A	0.776151	-0.188893	0.0342913	5.8e-09	0.000112514	30.3431
	Diastolic blood pressure	rs983185	7	27188607	HOXA-AS3	G	A	0.155859	0.20295	0.0390191	3e-08	0.000100316	27.0533
	Diastolic blood pressure	rs9866391	3	141076084	ZBTB38	T	C	0.607327	-0.185587	0.0290357	1.4e-10	0.00015148	40.8533
	Diastolic blood pressure	rs997988	7	25979194	MIR148A	T	A	0.598624	-0.16491	0.0289409	1.5e-08	0.000120395	32.4688
	Hypertension	rs10042588	5	87773316	LINC02060	G	A	0.914164	0.0113399	0.00206568	5.7e-09	9.72586e-05	30.1363
	Hypertension	rs10105774	8	102836613	NCALD	T	C	0.343175	-0.00706539	0.00121137	4.3e-09	0.000109786	34.0186
	Hypertension	rs1011018	7	139463264	HIPK2	G	A	0.802103	0.00925134	0.00145568	1.4e-10	0.000130346	40.3901
	Hypertension	rs10269774	7	92253972	CDK6	G	A	0.675517	0.00711206	0.00123019	8.2e-09	0.000107864	33.4229
	Hypertension	rs10282122	7	2529623	GRIFIN	C	T	0.334567	0.00917361	0.00122018	8.1e-14	0.000182403	56.5236
	Hypertension	rs10430891	11	16362933	SOX6	T	C	0.786326	-0.0107034	0.00140686	3e-14	0.000186784	57.8814
	Hypertension	rs10444491	12	121876558	KDM2B	T	C	0.60648	0.00837052	0.00118145	3.7e-12	0.000161988	50.1963
	Hypertension	rs10459965	17	79368016	BAHCC1	A	T	0.729743	-0.00808006	0.00129796	1.5e-09	0.000125063	38.7529
	Hypertension	rs10500932	11	22501446	LINC01495	G	A	0.932337	-0.0139527	0.00229769	4.3e-10	0.000119004	36.8749
	Hypertension	rs10744971	15	91443059	MAN2A2	T	C	0.613468	0.012833	0.00119291	2.1e-27	0.000373385	115.728
	Hypertension	rs10749409	10	122976566	FGFR2	C	G	0.315439	0.00739011	0.00123896	8.1e-09	0.000114819	35.5782
	Hypertension	rs10787727	10	118499854	HSPA12A	T	C	0.685334	0.00666377	0.00124377	4.7e-08	9.26398e-05	28.705
	Hypertension	rs10801580	1	196885685	CFHR4	T	C	0.763121	-0.00786	0.00135252	7.5e-09	0.00010899	33.7719
	Hypertension	rs10824218	10	76421216	ADK	A	T	0.566414	0.00652646	0.00116778	1.3e-08	0.000100802	31.2342
	Hypertension	rs10838929	11	48537385	OR4A47	A	C	0.269761	0.00864363	0.0015016	2.2e-09	0.000106934	33.1345
	Hypertension	rs10883543	10	102552752	PAX2	G	T	0.111979	-0.0155083	0.00183275	1.4e-17	0.000231047	71.601
	Hypertension	rs10943596	6	79575292	IRAK1BP1	C	T	0.624374	-0.00801962	0.00119668	2.7e-11	0.000144933	44.9106
	Hypertension	rs1096322	8	76972803	LINC01111	T	C	0.347238	-0.00905224	0.00121049	4.8e-14	0.000180463	55.9225
	Hypertension	rs10995311	10	64564934	ADO	C	G	0.554457	0.00784683	0.00116325	9e-12	0.000146844	45.503
	Hypertension	rs11010103	10	35421004	CREM	G	C	0.675598	0.00687846	0.00123779	3e-08	9.96605e-05	30.8806
	Hypertension	rs11072508	15	75062397	CSK	C	T	0.326488	0.0117123	0.00123302	2.8e-22	0.000291136	90.228
	Hypertension	rs11187838	10	96038686	PLCE1	G	A	0.567705	0.0127828	0.00116221	4.7e-28	0.000390293	120.971
	Hypertension	rs11187969	10	96231169	TBC1D12	G	A	0.867886	0.0109433	0.00170496	1.7e-10	0.00013295	41.197
	Hypertension	rs11191580	10	104906211	NT5C2	T	C	0.923244	0.0213637	0.00215675	4.1e-23	0.000316587	98.1184
	Hypertension	rs112581560	5	148355309	SH3TC2	C	G	0.798296	0.0100157	0.00143922	1.8e-12	0.000156285	48.429
	Hypertension	rs1126930	12	49399132	PRKAG1	G	C	0.963694	-0.0194396	0.00307818	2.2e-10	0.000128709	39.8826
	Hypertension	rs113981874	5	91905965	NR2F1-AS1	G	A	0.969234	0.0187733	0.00334296	1.5e-08	0.000101778	31.5367
	Hypertension	rs115262049	2	43196694	LINC01819	A	T	0.911162	0.0128257	0.00203181	9.3e-11	0.000128593	39.8468
	Hypertension	rs11556924	7	129663496	ZC3HC1	C	T	0.609777	0.00688812	0.00117976	8.6e-09	0.000110013	34.0888
	Hypertension	rs11605297	11	58296806	LPXN	G	A	0.766234	0.00885385	0.00136209	2.6e-10	0.000136355	42.2523
	Hypertension	rs11645016	16	75311828	BCAR1	C	T	0.359021	-0.00788931	0.00121706	1.5e-10	0.000135604	42.0195
	Hypertension	rs11650511	17	1337960	CRK	C	T	0.562783	-0.00815321	0.00116224	3.2e-12	0.000158809	49.2111
	Hypertension	rs11669910	19	45741333	EXOC3L2	A	T	0.740811	-0.00998863	0.00132099	9.6e-14	0.000184506	57.1755
	Hypertension	rs117539635	15	69682916	PAQR5	A	G	0.974489	0.0224373	0.00367506	1.3e-09	0.000120292	37.2743
	Hypertension	rs1177764	5	32829975	NPR3	C	G	0.40313	-0.014239	0.00117246	5.4e-34	0.000475811	147.489
	Hypertension	rs12028967	1	113489770	SLC16A1	T	G	0.685909	-0.00708977	0.00123826	8.6e-09	0.000105797	32.7822
	Hypertension	rs12034218	1	42375473	HIVEP3	G	T	0.564242	0.00760601	0.00116146	3.8e-11	0.000138396	42.8847
	Hypertension	rs12035750	1	89332099	GTF2B	T	C	0.614556	-0.00808145	0.0011818	1.7e-12	0.000150905	46.7614
	Hypertension	rs12102426	16	4922450	UBN1	T	G	0.574174	0.00699311	0.00116585	9.5e-10	0.000116114	35.9793
	Hypertension	rs12247028	10	75410052	SYNPO2L	G	A	0.35863	0.00765027	0.00122134	2.6e-10	0.00012662	39.2354
	Hypertension	rs1229984	4	100239319	ADH1B	T	C	0.0223496	-0.0267402	0.00389461	4.4e-12	0.000152129	47.141
	Hypertension	rs12335801	9	139517066	LINC01451	C	T	0.406268	0.00669468	0.00117785	2.6e-08	0.000104259	32.3055
	Hypertension	rs12358789	10	65121485	JMJD1C	A	G	0.562385	0.00648711	0.00118563	3.1e-08	9.6614e-05	29.9365
	Hypertension	rs12462548	19	7295991	INSR	A	G	0.1984	0.00851883	0.00144712	2.1e-09	0.000111836	34.6536
	Hypertension	rs12494396	3	48178293	CDC25A	G	C	0.333003	-0.00795778	0.0012212	1.2e-10	0.000137034	42.4627
	Hypertension	rs12498882	4	138381268	PCDH18	C	T	0.458701	0.00662041	0.00116026	7.1e-09	0.000105073	32.5579
	Hypertension	rs1250258	2	216300185	FN1	C	T	0.26381	0.00710684	0.0013058	3e-08	9.55952e-05	29.6208
	Hypertension	rs12574332	11	122521123	UBASH3B	C	T	0.879609	-0.0116926	0.00176704	1.7e-11	0.000141301	43.7851
	Hypertension	rs12628032	22	19967980	ARVCF	C	T	0.695297	-0.0070308	0.00125236	1.5e-08	0.000101715	31.5172
	Hypertension	rs12693302	2	183211443	PDE1A	G	A	0.350777	0.00721343	0.00120228	2.1e-09	0.000116172	35.9973
	Hypertension	rs1275988	2	26914364	KCNK3	C	T	0.383449	0.0125515	0.0011822	1.4e-27	0.000363688	112.721
	Hypertension	rs12906962	15	95312071	LOC440311	T	C	0.682533	-0.00800983	0.00124538	4.7e-11	0.000133494	41.3657
	Hypertension	rs12929303	16	81602264	CMIP	G	A	0.464586	-0.0075401	0.00115845	8.4e-11	0.000136716	42.364
	Hypertension	rs12978472	19	7257990	INSR	C	G	0.870252	0.020175	0.00172644	6e-32	0.000440566	136.559
	Hypertension	rs13125101	4	81174592	FGF5	G	A	0.706411	-0.0206636	0.00126716	3.3e-60	0.00085754	265.917
	Hypertension	rs13417554	2	208532008	LINC01857	C	T	0.547962	-0.00640514	0.00115859	1.8e-08	9.86354e-05	30.5629
	Hypertension	rs1397985	18	42073305	LINC01478	G	T	0.676306	0.00841786	0.00123225	2.9e-12	0.000150598	46.6663
	Hypertension	rs140506529	12	46562148	SLC38A1	A	G	0.985482	0.0286134	0.00495298	3.2e-09	0.000107705	33.3736
	Hypertension	rs1436138	17	75316880	SEPTIN9	A	G	0.641741	0.00760694	0.00120438	3.5e-10	0.00012874	39.8924
	Hypertension	rs145173553	12	133813738	ANHX	G	T	0.468004	-0.00690927	0.00118127	1.3e-08	0.000110407	34.2108
	Hypertension	rs1465406	5	148116306	HTR4	A	C	0.76876	0.00795158	0.00136833	6.4e-09	0.000108982	33.7693
	Hypertension	rs148118479	1	115827208	NGF-AS1	G	A	0.982465	-0.0334348	0.00437324	1.3e-14	0.00018862	58.4505
	Hypertension	rs148176512	12	90121833	ATP2B1-AS1	C	T	0.944377	-0.0140169	0.00253265	1.6e-08	9.88527e-05	30.6303
	Hypertension	rs149764880	1	11880731	CLCN6	G	T	0.835534	0.0193431	0.00155225	3e-35	0.000500944	155.284
	Hypertension	rs151018814	19	11388909	DOCK6	G	T	0.973345	0.0220762	0.00376553	8.4e-09	0.000110924	34.3711
	Hypertension	rs162405	21	44962861	HSF2BP	T	C	0.404121	-0.00823738	0.00117764	8.6e-13	0.000157893	48.9272
	Hypertension	rs167479	19	11526765	RGL3	G	T	0.530391	0.0142933	0.00115299	8.8e-36	0.000495766	153.678
	Hypertension	rs1687318	3	14891798	FGD5	T	C	0.268764	0.0090512	0.0012975	6.9e-13	0.000157039	48.6625
	Hypertension	rs17011002	4	86731385	ARHGAP24	C	G	0.858736	-0.0119049	0.0016581	7.9e-13	0.000166355	51.5498
	Hypertension	rs1722886	7	134215259	AKR1B10	A	T	0.562998	0.00647423	0.00116278	1.7e-08	0.00010005	31.0012
	Hypertension	rs17238364	3	53711101	CACNA1D	A	C	0.712978	-0.00733597	0.00127163	3.2e-09	0.000107405	33.2806
	Hypertension	rs17406625	2	43673890	THADA	T	C	0.713386	0.00774402	0.001273	4.8e-10	0.000119427	37.0061
	Hypertension	rs17543640	5	158305076	EBF1	T	A	0.612006	-0.00801727	0.00117865	1.8e-11	0.000149313	46.268
	Hypertension	rs17608766	17	45013271	GOSR2	T	C	0.852347	-0.0138524	0.00162117	1.8e-17	0.000235596	73.0113
	Hypertension	rs17637472	17	47461433	LOC102724596	G	A	0.598343	-0.00922652	0.00118415	2.1e-15	0.000195909	60.7099
	Hypertension	rs177546	11	16926732	PLEKHA7	G	C	0.865805	-0.0110798	0.0016883	7e-11	0.00013899	43.0687
	Hypertension	rs17882125	19	4956994	UHRF1	C	T	0.925145	0.0119932	0.00220224	1.4e-08	9.57144e-05	29.6577
	Hypertension	rs1801253	10	115805056	ADRB1	G	C	0.262357	-0.0131386	0.00131314	4.1e-24	0.000323008	100.109
	Hypertension	rs1813006	4	103001649	BANK1	G	T	0.940119	0.0168563	0.00249739	5.3e-11	0.000147016	45.5564
	Hypertension	rs1813353	10	18707448	CACNB2	T	C	0.667559	0.0139145	0.0012256	2.4e-30	0.000415848	128.895
	Hypertension	rs1887320	20	10965998	C20orf187	G	A	0.522471	-0.0118882	0.00115712	3.4e-25	0.000340569	105.553
	Hypertension	rs1957551	5	157510169	CLINT1	G	A	0.732396	-0.00849392	0.00130037	4.1e-11	0.000137689	42.6658
	Hypertension	rs1989803	17	43185492	NMT1	C	G	0.643205	-0.011901	0.00122245	2.4e-23	0.000305809	94.7768
	Hypertension	rs201024471	4	49138609	CWH43	T	A	0.265144	0.00759227	0.00136231	4.6e-08	0.000100236	31.0591
	Hypertension	rs2013583	2	159310846	CCDC148	G	T	0.351443	-0.006568	0.0012073	4.9e-08	9.55152e-05	29.596
	Hypertension	rs2014590	3	169146497	MECOM	C	T	0.512921	0.00853451	0.00115098	1.4e-13	0.000177428	54.9818
	Hypertension	rs2133319	12	115935059	MED13L	A	T	0.47849	-0.00738387	0.00115645	4.7e-11	0.000131563	40.7673
	Hypertension	rs2183718	10	18454472	CACNB2	A	G	0.576994	-0.0104394	0.00116693	1.2e-19	0.000258242	80.0311
	Hypertension	rs2247316	3	16351449	OXNAD1	G	T	0.434819	-0.00645918	0.00116087	2.6e-08	9.9913e-05	30.9588
	Hypertension	rs2288276	17	46670422	HOXB-AS3	G	C	0.102907	-0.0112376	0.00189719	3.3e-09	0.000113228	35.0851
	Hypertension	rs2289672	17	42932244	EFTUD2	C	T	0.87536	-0.00996038	0.00175601	1.7e-08	0.000103832	32.1733
	Hypertension	rs2303083	16	24835168	TNRC6A	G	A	0.805833	0.0104559	0.001457	3.9e-13	0.000166192	51.4993
	Hypertension	rs2306363	11	65405600	SIPA1	G	T	0.793403	0.0109374	0.00142281	1.6e-14	0.000190691	59.0924
	Hypertension	rs2341599	4	156433308	MAP9	G	A	0.340257	0.0098193	0.00121518	8.9e-16	0.000210701	65.2946
	Hypertension	rs2356123	2	191585949	NAB1	A	G	0.718223	0.00783664	0.00129667	1.7e-09	0.000117877	36.5257
	Hypertension	rs2513520	11	76228541	EMSY	T	G	0.399863	0.00625598	0.00117221	3.4e-08	9.19217e-05	28.4824
	Hypertension	rs2601831	16	4096511	ADCY9	T	C	0.114084	-0.0107527	0.00181158	2e-09	0.000113697	35.2304
	Hypertension	rs263016	3	183502559	YEATS2	T	C	0.496681	0.00621493	0.00114968	4.9e-08	9.43095e-05	29.2224
	Hypertension	rs2681492	12	90013089	ATP2B1	T	C	0.829174	0.0175486	0.00152894	1e-30	0.000425008	131.735
	Hypertension	rs268263	2	164954174	FIGN	T	A	0.24525	-0.0127583	0.00134694	7.8e-21	0.000289495	89.7194
	Hypertension	rs2744133	6	22392260	PRL	A	G	0.721465	0.00809874	0.00128468	2.2e-10	0.000128253	39.7413
	Hypertension	rs2745599	6	1613686	FOXC1	A	G	0.555535	0.00672088	0.00116317	7.7e-09	0.000107745	33.3859
	Hypertension	rs2760061	1	228191075	WNT3A	T	A	0.523001	-0.00802842	0.00116025	1.8e-12	0.000154514	47.88
	Hypertension	rs27687	5	68032422	LINC02198	T	C	0.726746	-0.00792737	0.00129334	1.1e-09	0.000121243	37.569
	Hypertension	rs28667801	4	26785356	TBC1D19	A	T	0.593114	-0.00890846	0.00117602	5.6e-14	0.000185171	57.3817
	Hypertension	rs28853318	8	51871975	SNTG1	T	A	0.816123	-0.00872184	0.00149338	1.7e-09	0.000110079	34.1093
	Hypertension	rs28866311	15	41442195	EXD1	T	G	0.524329	-0.00827184	0.00115461	5.1e-13	0.00016563	51.3252
	Hypertension	rs2978098	8	101676675	SNX31	A	C	0.539945	0.00655021	0.00115616	5.6e-09	0.000103588	32.0975
	Hypertension	rs3130682	6	31884823	NONE	T	C	0.148776	-0.0127906	0.00161772	2.7e-15	0.000201728	62.5133
	Hypertension	rs34130368	10	48411796	GDF2	G	T	0.885039	0.0114971	0.00180477	1.6e-10	0.000130965	40.5817
	Hypertension	rs34710782	1	11903241	NPPA-AS1	T	C	0.775374	0.00823209	0.0013768	3.9e-09	0.000115374	35.75
	Hypertension	rs35427	12	115556307	TBX3	T	G	0.616776	0.0122114	0.00120936	1.2e-23	0.000328969	101.957
	Hypertension	rs35479618	1	153662423	NPR1	G	A	0.982665	-0.0325978	0.00439464	4e-14	0.000177554	55.0208
	Hypertension	rs370517821	1	25328688	MIR4425	T	C	0.464515	-0.00770069	0.00122052	1.2e-10	0.000128467	39.8077
	Hypertension	rs3736290	15	40321351	EIF2AK4	C	A	0.46949	-0.00850861	0.0011611	1.8e-13	0.000173293	53.7001
	Hypertension	rs373808875	3	124603065	ITGB5	A	T	0.59838	0.00848685	0.00117722	2.6e-13	0.000167719	51.9727
	Hypertension	rs3743157	15	85680532	PDE8A	C	A	0.832116	-0.0102096	0.00154299	2.6e-11	0.000141289	43.7813
	Hypertension	rs3786516	19	30100319	POP4	T	A	0.222755	-0.00770483	0.00138264	2.1e-08	0.000100217	31.0531
	Hypertension	rs3802228	8	143992218	CYP11B2	A	G	0.461504	0.00661502	0.00115593	5.8e-09	0.000105689	32.7489
	Hypertension	rs3825568	14	69260588	ZFP36L1	C	T	0.53945	0.00685126	0.00115685	3.1e-09	0.000113192	35.0739
	Hypertension	rs3827750	1	230849457	AGT	C	T	0.889165	-0.0161613	0.00182989	3.6e-18	0.000251693	78.0009
	Hypertension	rs3863094	3	168701814	LINC02082	A	G	0.89758	0.0118966	0.00189768	3.2e-10	0.00012683	39.3004
	Hypertension	rs3867466	11	111668256	ALG9	A	C	0.720912	-0.00732192	0.00128177	3.3e-09	0.000105308	32.6307
	Hypertension	rs3918226	7	150690176	NOS3	C	T	0.918727	-0.021973	0.00213257	1.4e-24	0.000342532	106.162
	Hypertension	rs41270897	6	32629316	NONE	G	T	0.901178	-0.0122423	0.00221858	4.6e-08	9.82678e-05	30.449
	Hypertension	rs4240358	4	151070611	DCLK2	A	G	0.207595	0.00924197	0.00141997	3e-11	0.000136707	42.3612
	Hypertension	rs4335411	1	249191706	PGBD2	G	A	0.239131	-0.00906025	0.0014341	1.9e-10	0.000128808	39.9134
	Hypertension	rs4480845	17	1958609	HIC1	T	C	0.359915	0.00764879	0.00120834	1.1e-10	0.000129309	40.0686
	Hypertension	rs4567941	2	112809219	TMEM87B	G	C	0.288904	-0.00820323	0.00126947	6.1e-11	0.000134755	41.7563
	Hypertension	rs4577164	18	35802390	MIR4318	C	G	0.591991	-0.00710878	0.00117586	9.2e-10	0.000117952	36.5491
	Hypertension	rs4649013	1	25015514	SRRM1	A	G	0.450796	0.00622501	0.00116025	2.6e-08	9.28997e-05	28.7855
	Hypertension	rs4660253	1	43761651	TIE1	C	T	0.383203	0.00789715	0.00120647	1.9e-11	0.000138269	42.8455
	Hypertension	rs4731380	7	127415303	SND1	G	T	0.590664	0.0064679	0.00116993	1.5e-08	9.86375e-05	30.5636
	Hypertension	rs4752983	11	47352138	MADD,MYBPC3	C	T	0.824541	0.0125746	0.00151213	5.8e-18	0.000223147	69.1524
	Hypertension	rs4753788	11	107091855	CWF19L2	A	T	0.512817	-0.00922584	0.00115155	2.4e-15	0.000207126	64.1865
	Hypertension	rs4836377	5	127843538	FBN2	C	T	0.587077	-0.0100422	0.00117338	1.2e-17	0.00023635	73.2449
	Hypertension	rs4841436	8	10594474	LOC102723313	C	A	0.403713	0.0102906	0.00117876	2.1e-18	0.000245924	76.2128
	Hypertension	rs4854514	2	69005923	ARHGAP25	C	T	0.585959	-0.00667648	0.00116578	4.7e-09	0.000105851	32.7989
	Hypertension	rs4952975	2	43404641	ZFP36L2	G	T	0.285022	0.0071606	0.00127896	4e-08	0.000101162	31.346
	Hypertension	rs516289	9	2563143	VLDLR-AS1	C	T	0.554784	0.00708946	0.00116098	1.7e-10	0.000120338	37.2884
	Hypertension	rs56329057	4	156633444	GUCY1A1	C	T	0.816196	0.0106769	0.00148792	5.1e-13	0.000166164	51.4907
	Hypertension	rs56334134	11	31040126	DCDC1	A	G	0.63355	0.0071113	0.00120169	2.6e-09	0.000113017	35.0195
	Hypertension	rs56388530	4	106910958	LOC101929577	C	T	0.240349	-0.00963751	0.0013465	6.8e-13	0.000165319	51.2288
	Hypertension	rs57091267	18	48170771	MAPK4	G	A	0.803158	0.0081498	0.00145979	7.3e-09	0.000100588	31.1681
	Hypertension	rs573377651	19	11291782	KANK2	A	C	0.915122	-0.0121411	0.00207487	1.9e-09	0.0001105	34.2398
	Hypertension	rs59155780	6	151008874	PLEKHG1	C	A	0.928121	0.0180442	0.00223099	6.2e-16	0.000211089	65.415
	Hypertension	rs601338	19	49206674	FUT2	G	A	0.491479	-0.00767623	0.00115531	2.8e-11	0.000142467	44.1465
	Hypertension	rs602543	3	27547083	SLC4A7	C	T	0.60316	0.00981355	0.00117674	1e-16	0.000224425	69.5486
	Hypertension	rs6026739	20	57739469	ZNF831	A	T	0.882275	-0.0174691	0.00179555	1.2e-22	0.000305416	94.6549
	Hypertension	rs6031435	20	42797358	JPH2	A	G	0.54073	-0.00837445	0.00116183	2.8e-13	0.000167661	51.9547
	Hypertension	rs604723	11	100610546	ARHGAP42	T	C	0.275657	-0.019482	0.00129579	4.8e-51	0.000729053	226.045
	Hypertension	rs6062543	20	62451079	ZBTB46-AS1	T	C	0.765358	0.00917696	0.00135913	1.7e-11	0.000147126	45.5903
	Hypertension	rs606950	13	22298923	FGF9	G	A	0.386391	-0.0073125	0.00118968	3.6e-10	0.000121926	37.7806
	Hypertension	rs6074174	20	10698494	LINC01752	T	C	0.710535	0.00808106	0.00127279	1.5e-10	0.00013009	40.3107
	Hypertension	rs6076983	20	6331376	CASC20	C	T	0.40088	-0.00736701	0.00117486	5.2e-10	0.000126892	39.3195
	Hypertension	rs61056117	7	27245997	HOTTIP	A	T	0.0749746	-0.0167696	0.00218757	7.1e-15	0.000189634	58.765
	Hypertension	rs6108168	20	8626271	PLCB1	C	A	0.745024	0.00939244	0.00132207	9.7e-13	0.000162875	50.4714
	Hypertension	rs61219754	19	31864937	TSHZ3	C	G	0.602347	-0.00649261	0.00118202	2.4e-08	9.73699e-05	30.1708
	Hypertension	rs612652	11	1887216	LSP1	T	C	0.416236	-0.0126005	0.00117131	2.7e-27	0.000373377	115.725
	Hypertension	rs6141766	20	31222769	C20orf203	A	G	0.849762	-0.00905408	0.00161819	1e-08	0.000101033	31.3059
	Hypertension	rs61917655	12	48210787	HDAC7	C	T	0.905744	-0.011064	0.00198998	1.1e-08	9.97612e-05	30.9118
	Hypertension	rs62127868	19	17228633	MYO9B	A	C	0.792792	0.00834152	0.00145551	1.1e-08	0.000105997	32.8441
	Hypertension	rs62393683	6	25633432	CARMIL1	C	T	0.806681	-0.00795196	0.00145731	4.7e-08	9.60906e-05	29.7743
	Hypertension	rs62481856	7	106412082	PIK3CG	G	A	0.802655	-0.0144158	0.00144416	3.8e-23	0.000321503	99.6424
	Hypertension	rs631462	21	44752680	LINC00322	G	A	0.404864	0.00849604	0.00119277	9.9e-13	0.000163729	50.7361
	Hypertension	rs6464165	7	151413124	PRKAG2	T	C	0.717778	-0.00954827	0.0012796	1.6e-14	0.00017968	55.6799
	Hypertension	rs6488549	12	12890168	APOLD1	A	T	0.571447	0.00702463	0.00116929	9.9e-10	0.000116474	36.0911
	Hypertension	rs6504163	17	61545779	ACE	C	T	0.37322	0.0084777	0.00120014	7e-13	0.000161028	49.8987
	Hypertension	rs6532516	4	95833086	BMPR1B	T	A	0.640939	0.00652628	0.00120043	4.1e-08	9.53881e-05	29.5566
	Hypertension	rs6533521	4	111390816	ENPEP	A	G	0.200459	0.00807281	0.00143862	1.7e-08	0.000101623	31.4887
	Hypertension	rs6565174	16	30111904	LOC101928595	A	C	0.117156	-0.00961715	0.00178773	1.6e-08	9.33956e-05	28.9392
	Hypertension	rs665783	2	45881297	PRKCE	G	A	0.697767	-0.00751169	0.00125205	1.6e-09	0.000116161	35.9939
	Hypertension	rs67257108	11	10157776	SBF2	A	G	0.813494	-0.0102687	0.00147662	7.6e-13	0.000156064	48.3605
	Hypertension	rs6731985	2	181957493	UBE2E3	G	A	0.334571	-0.00745752	0.00121617	2.1e-09	0.000121346	37.6008
	Hypertension	rs6736786	2	177008914	LOC401021	A	G	0.5974	-0.00650963	0.00117836	4.7e-08	9.84899e-05	30.5178
	Hypertension	rs6824339	4	38395008	LINC02513	C	T	0.499099	0.00647206	0.00115031	1.1e-08	0.000102162	31.6557
	Hypertension	rs6837133	4	144089141	LOC105377623	C	T	0.401139	0.00730739	0.00117588	4.5e-10	0.00012463	38.6185
	Hypertension	rs6886162	5	122482973	PRDM6	A	G	0.846894	-0.0113373	0.0016491	5.2e-12	0.000152524	47.2631
	Hypertension	rs6923212	6	97061940	FHL5	T	C	0.809574	-0.00944589	0.00146629	4e-11	0.000133926	41.4995
	Hypertension	rs7034315	9	112355892	PALM2-AKAP2	A	G	0.146065	-0.00951051	0.00163527	1.8e-08	0.000109159	33.8241
	Hypertension	rs709668	5	96174186	ERAP1	A	G	0.202476	-0.00880627	0.00143784	7.4e-10	0.000121057	37.5111
	Hypertension	rs7137828	12	111932800	ATXN2	C	T	0.482991	0.014508	0.00115146	1.8e-36	0.000512121	158.75
	Hypertension	rs7156903	14	94466910	CCDC197	G	T	0.622084	0.00670876	0.0011944	2.2e-08	0.000101817	31.5487
	Hypertension	rs7173751	15	80998903	ABHD17C	G	A	0.552449	-0.00873863	0.00115965	8.8e-15	0.000183245	56.7845
	Hypertension	rs7215775	17	59484316	TBX2	A	G	0.262764	-0.00869459	0.00130951	5.5e-11	0.000142265	44.0837
	Hypertension	rs7223364	17	7780709	NAA38	G	T	0.878719	-0.0111712	0.00175916	1.8e-10	0.00013014	40.3261
	Hypertension	rs7248104	19	7224431	INSR	G	A	0.585047	0.00685143	0.00116942	1.3e-08	0.000110777	34.3256
	Hypertension	rs72676596	4	98217823	STPG2-AS1	A	G	0.926396	-0.0120067	0.00221353	2.3e-08	9.4954e-05	29.4221
	Hypertension	rs72683923	14	50735947	L2HGDH	T	C	0.980057	0.0265605	0.00411909	5.3e-11	0.000134181	41.5783
	Hypertension	rs72699046	1	113038761	WNT2B	G	C	0.928723	-0.0150901	0.00224155	9.8e-12	0.000146252	45.3194
	Hypertension	rs72792829	2	37498688	PRKD3	C	T	0.781925	0.00834343	0.0013914	3e-09	0.000116041	35.9569
	Hypertension	rs72831343	10	63515681	CABCOCO1	T	G	0.854473	0.019152	0.00163099	1.2e-32	0.000444847	137.887
	Hypertension	rs72834630	6	26025186	HIST1H4B	C	T	0.878956	-0.0160263	0.00176783	2.3e-20	0.000265185	82.1831
	Hypertension	rs73033340	7	1195692	ZFAND2A	A	G	0.968407	0.0192771	0.00328852	3e-09	0.000110895	34.3621
	Hypertension	rs73046792	19	49605705	SNRNP70	G	A	0.834554	0.0118853	0.00154822	1.7e-14	0.000190174	58.9321
	Hypertension	rs73075659	12	20373541	LINC02468	A	G	0.652654	0.00897501	0.00121492	1.5e-13	0.000176107	54.5722
	Hypertension	rs73077107	3	49671037	BSN	G	A	0.875732	0.0125826	0.00174141	3.5e-13	0.000168478	52.2079
	Hypertension	rs73098804	4	17865865	LCORL	T	A	0.870499	-0.0105339	0.00172252	3.8e-10	0.000120691	37.3979
	Hypertension	rs73099903	12	53440779	LOC283335	C	T	0.915306	-0.0138368	0.00206907	1.3e-10	0.000144323	44.7217
	Hypertension	rs731141	10	95898681	PLCE1	G	A	0.450829	0.0100272	0.00115405	1.9e-18	0.000243603	75.4931
	Hypertension	rs7321688	13	115000365	CDC16	C	A	0.765959	-0.00817988	0.00136047	1.9e-09	0.000116666	36.1504
	Hypertension	rs7338758	13	30137828	SLC7A1	T	C	0.235876	0.00805714	0.0013576	3.1e-09	0.00011367	35.2221
	Hypertension	rs73563812	8	25900405	EBF2	G	T	0.763445	0.0111584	0.00135554	1.8e-17	0.000218656	67.7605
	Hypertension	rs7407	1	1684472	NADK	C	T	0.484335	0.00671671	0.00115437	4.5e-09	0.000109258	33.8548
	Hypertension	rs7429840	3	133965193	RYK	G	T	0.488737	-0.00771275	0.00116974	4.1e-11	0.0001403	43.4747
	Hypertension	rs74356539	9	113140259	SVEP1	T	G	0.969593	-0.0186228	0.00335689	2.3e-08	9.93232e-05	30.7761
	Hypertension	rs7488780	12	20579392	PDE3A	G	C	0.796031	0.00795338	0.00143303	6.8e-09	9.94094e-05	30.8028
	Hypertension	rs754064	20	47415446	PREX1	C	T	0.851254	0.0123552	0.00161986	1.6e-14	0.000187733	58.1757
	Hypertension	rs75511781	7	131323710	PODXL	A	G	0.957423	-0.0192602	0.00284708	1.2e-11	0.000147685	45.7635
	Hypertension	rs75523587	10	134413583	INPP5A	T	A	0.816308	-0.0100547	0.00148361	3.1e-11	0.000148222	45.9299
	Hypertension	rs7575523	2	59335104	LINC01122	T	G	0.396674	0.00712415	0.00117862	8.8e-10	0.000117909	36.5356
	Hypertension	rs7615099	3	53143901	RFT1	A	G	0.665281	0.00728218	0.00122464	3.2e-09	0.000114113	35.3593
	Hypertension	rs76452347	9	35906471	HRCT1	C	T	0.795201	0.00970824	0.00148016	9.2e-11	0.000138829	43.0191
	Hypertension	rs76735299	8	142396481	PTP4A3	G	A	0.922047	-0.0120884	0.00215855	2.3e-08	0.000101216	31.3625
	Hypertension	rs76785323	6	127182811	RSPO3	C	A	0.571854	-0.0132742	0.00116806	1.4e-29	0.000416661	129.147
	Hypertension	rs7723779	5	166634826	TENM2	C	T	0.855249	-0.00895954	0.00163769	2.8e-08	9.65926e-05	29.9299
	Hypertension	rs7764523	6	43349795	ZNF318	G	A	0.680702	-0.00773599	0.00123368	2e-10	0.000126896	39.3209
	Hypertension	rs7788972	7	19034280	HDAC9	T	A	0.793077	-0.00880966	0.00143661	1.1e-09	0.000121357	37.6043
	Hypertension	rs77924615	16	20392332	PDILT	G	A	0.802024	0.0151465	0.00145987	3e-26	0.000347315	107.645
	Hypertension	rs7819469	8	72500832	EYA1	G	A	0.910647	-0.0114429	0.00202468	4.2e-09	0.000103084	31.9416
	Hypertension	rs78390049	6	50971996	TFAP2B	A	T	0.554372	-0.00630875	0.0011749	3.3e-08	9.30513e-05	28.8325
	Hypertension	rs7920075	10	18345137	SLC39A12	C	T	0.46267	0.00690333	0.00116056	4.8e-09	0.000114185	35.3817
	Hypertension	rs7947046	11	61259751	PPP1R32	T	C	0.912792	0.0149219	0.00204139	5.9e-13	0.000172425	53.431
	Hypertension	rs7964325	12	115368787	TBX3	G	C	0.69922	0.00681306	0.00125473	3.4e-08	9.51526e-05	29.4836
	Hypertension	rs7972957	12	20164203	LINC02398	C	G	0.270772	-0.00773023	0.0012939	7.5e-10	0.000115189	35.6928
	Hypertension	rs79780963	10	104952499	NT5C2	C	T	0.923826	0.0213969	0.00216487	4.8e-23	0.000315195	97.6867
	Hypertension	rs8070460	17	62390067	PECAM1	C	T	0.461241	-0.00717501	0.00115699	2e-10	0.000124111	38.4577
	Hypertension	rs836179	12	50503082	GPD1	A	G	0.631847	-0.00853389	0.00119266	1.1e-12	0.000165222	51.1986
	Hypertension	rs880315	1	10796866	CASZ1	T	C	0.659817	-0.0095162	0.00122009	4e-15	0.000196307	60.8332
	Hypertension	rs9286351	4	138441530	PCDH18	A	G	0.582744	-0.00715409	0.00116862	3.8e-10	0.000120945	37.4765
	Hypertension	rs9313772	5	157804457	LINC02227	C	T	0.649237	0.0118917	0.00120571	6.5e-23	0.000313866	97.2746
	Hypertension	rs9549328	13	113636156	MCF2L	C	T	0.772261	-0.00777904	0.00137476	9.9e-09	0.000103331	32.0181
	Hypertension	rs9579992	13	21545651	LATS2	T	C	0.886172	-0.0106537	0.00183766	3e-08	0.000108468	33.6099
	Hypertension	rs9633835	11	13345593	ARNTL	G	A	0.636797	0.00693696	0.00120289	3.2e-09	0.000107329	33.2571
	Hypertension	rs9844972	3	150097635	TSC22D2	G	C	0.928628	-0.0128459	0.00227185	1.6e-08	0.000103182	31.9718
	Hypertension	rs9853547	3	11396101	ATG7	C	G	0.331108	-0.00888287	0.00122493	3.4e-13	0.000169703	52.5873
	Hypertension	rs9971210	10	21879084	MLLT10	C	G	0.510654	-0.00661568	0.00115264	4.6e-09	0.000106315	32.9427
	Hypertension	rs998584	6	43757896	VEGFA	C	A	0.518349	-0.00647592	0.00115525	1.2e-08	0.000101411	31.423
	EA, Effect allele; NEA, Non-effect allele; EAF, Effect allele frequency; SE, standard error

## Sheet: ST7
	Table S7. Characteristics of participants from UK Biobank included in the MR analyses
	Characteristic	With metabolomic data	Without metabolomic data			Combine
			Hypertensive cases*	Non-hypertensive controls*	Overall
	General information
	N	98317	146345	140045	286390	384707
	Male (%)	0.4597	0.4982	0.3765	0.4387	0.4441
	Age	56.88 ± 8.00	58.96 ± 7.26	54.01 ± 7.98	56.54 ± 8.01	56.63 ± 8.01
	Anthropometric measurements
	Weight (Kg)	78.28 ± 15.85	81.08 ± 16.37	74.26 ± 14.26	77.74 ± 15.75	77.88 ± 15.78
	Height (cm)	168.71 ± 9.23	168.65 ± 9.39	168.52 ± 9.11	168.59 ± 9.26	168.62 ± 9.25
	BMI (Kg/m2)	27.43 ± 4.74	28.43 ± 4.95	26.07 ± 4.15	27.28 ± 4.73	27.32 ± 4.73
	Body fat percentage (%)	31.45 ± 8.51	32.35 ± 8.59	30.53 ± 8.43	31.46 ± 8.56	31.46 ± 8.55
	Blood pressure
	SBP (mmHg)	138.23 ± 18.54	150.25 ± 15.78	124.32 ± 9.89	138.02 ± 18.58	138.08 ± 18.57
	DBP (mmHg)	82.22 ± 10.11	87.64 ± 9.36	76.43 ± 7.06	82.35 ± 10.06	82.32 ± 10.07
	Lipids
	Cholesterol (mmol/L)	5.71 ± 1.14	5.77 ± 1.17	5.76 ± 1.06	5.77 ± 1.12	5.75 ± 1.12
	Triglycerides (mmol/L)	1.75 ± 1.02	1.90 ± 1.07	1.58 ± 0.93	1.74 ± 1.01	1.74 ± 1.02
	LDL-c (mmol/L)	3.57 ± 0.87	3.61 ± 0.89	3.60 ± 0.82	3.61 ± 0.85	3.60 ± 0.86
	HDL-c (mmol/L)	1.45 ± 0.38	1.43 ± 0.38	1.50 ± 0.38	1.47 ± 0.38	1.46 ± 0.38
	Glycemic traits
	HbA1c (mmol/mol)	35.95 ± 6.44	36.67 ± 6.94	34.69 ± 4.94	35.70 ± 6.13	35.77 ± 6.21
	Glucose (mmol/L)	5.12 ± 1.20	5.25 ± 1.32	4.92 ± 0.90	5.09 ± 1.14	5.10 ± 1.16
	Medication usage
	BP medication (%)	0.2095	0.354	0	0.1809	0.1882
	Insulin (%)	0.0067	0.0089	0	0.0046	0.0051
	Cholesterol-lowering medication (%)	0.1083	0.1573	0	0.0804	0.0875
	Circulating amino acid
	Leucine (mmol/L)	0.10 ± 0.03	-	-	-	-
	Isoleucine (mmol/L)	0.05 ± 0.02	-	-	-	-
	Valine (mmol/L)	0.20 ± 0.04	-	-	-	-
	Alanine (mmol/L)	0.30 ± 0.08	-	-	-	-
	Phenylalanine (mmol/L)	0.05 ± 0.01	-	-	-	-
	Tyrosine (mmol/L)	0.06 ± 0.01	-	-	-	-
	Histidine (mmol/L)	0.06 ± 0.01	-	-	-	-
	Glutamine (mmol/L)	0.53 ± 0.08	-	-	-	-
	Glycine (mmol/L)	0.16 ± 0.06	-	-	-	-
	* Hypertensive cases and non-hypertensive controls were defined according to BP-lowering medication usage, ICD-9/10 codes, and average BP values (SBP>140mmHg, DBP>90mmHg)

## Sheet: ST8
	Table S8. Causal effects of circulating levels of amino acids on BP and hypertension using different methods
	Exposure	Inverse variance weighted		Simple median		Simple mode		Weighted median		MR Egger		Pleiotropy test by MR Egger		Cochran's Q test
		Beta/OR (95%CI)	P	Beta/OR(95%CI)	P	Beta/OR(95%CI)	P	Beta/OR(95%CI)	P	Beta/OR(95%CI)	P	Intercept	P	Q	P
	Systolic blood pressure
	Leu	2.221 (0.84,3.601)	0.002	1.485 (-0.04,3.009)	0.056	-0.13 (-2.589,2.329)	0.919	1.295 (0.253,2.336)	0.015	1.632 (-1.272,4.536)	0.288	0.031	0.655	79.7853	1.81904e-10
	Ile	2.711 (1.174,4.249)	0.000547	2.625 (1.318,3.932)	8.27e-05	0.463 (-2.287,3.213)	0.748	2.072 (0.906,3.238)	0.000495	4.23 (0.305,8.156)	0.061	-0.07	0.428	46.1447	3.04846e-06
	Val	1.962 (0.878,3.046)	0.00039	1.865 (0.609,3.121)	0.004	0.24 (-2.568,3.047)	0.868	1.012 (0.234,1.79)	0.011	1.212 (-0.933,3.358)	0.277	0.042	0.433	149.669	3.3237e-18
	Ala	0.508 (-0.407,1.423)	0.277	0.59 (-0.29,1.469)	0.189	0.63 (-1.35,2.611)	0.536	0.584 (-0.226,1.393)	0.158	-0.004 (-2.353,2.345)	0.997	0.022	0.645	165.408	1.66595e-17
	Phe	-0.236 (-1.454,0.983)	0.705	-0.768 (-2.335,0.799)	0.337	-0.75 (-3.225,1.725)	0.574	0.205 (-0.781,1.192)	0.683	0.422 (-3.06,3.904)	0.822	-0.048	0.706	18.7311	0.00464264
	Tyr	0.343 (-0.19,0.876)	0.208	0.522 (-0.141,1.185)	0.123	1.208 (-0.025,2.442)	0.062	0.609 (0.055,1.164)	0.031	0.373 (-0.526,1.272)	0.421	-0.002	0.934	88.2321	1.72214e-05
	His	0.368 (-0.69,1.426)	0.495	-0.035 (-1.016,0.945)	0.944	-0.502 (-2.151,1.148)	0.557	-0.022 (-0.984,0.941)	0.965	-1.282 (-4.011,1.446)	0.367	0.081	0.213	70.031	6.54049e-07
	Gln	0.226 (-0.508,0.96)	0.546	0.638 (-0.087,1.362)	0.084	0.803 (-0.564,2.169)	0.255	0.087 (-0.412,0.586)	0.731	-0.289 (-1.46,0.882)	0.631	0.037	0.274	266.839	4.03273e-32
	Gly	-0.699 (-1.032,-0.365)	4.04e-05	-0.779 (-1.174,-0.384)	0.000111	-0.633 (-1.211,-0.055)	0.035	-0.53 (-0.849,-0.21)	0.001	-0.567 (-1.04,-0.094)	0.022	-0.014	0.443	197.08	3.96076e-13
	Gly_CPS1	-0.642 (-0.9,-0.385)	1.01e-06	-0.502 (-0.931,-0.073)	0.022	-0.751 (-1.199,-0.303)	0.005	-0.633 (-0.97,-0.297)	0.000224	-0.715 (-1.312,-0.119)	0.035	0.016	0.794	9.96143	0.764998
	Gly_rmCPS1	-0.795 (-1.392,-0.197)	0.009	-0.886 (-1.524,-0.248)	0.007	-1.301 (-2.658,0.055)	0.065	-0.664 (-1.236,-0.092)	0.023	-0.475 (-1.607,0.656)	0.414	-0.018	0.516	186.622	3.63664e-15
	Diastolic blood pressure
	Leu	1.006 (0.26,1.752)	0.008	1.053 (0.369,1.738)	0.003	0.817 (-0.377,2.011)	0.199	0.811 (0.279,1.343)	0.003	0.318 (-1.211,1.847)	0.689	0.037	0.328	69.2712	1.33841e-08
	Ile	1.241 (0.568,1.913)	0.000298	1.377 (0.65,2.104)	0.000204	1.217 (0.059,2.375)	0.064	1.084 (0.49,1.679)	0.000352	1.439 (-0.33,3.208)	0.142	-0.009	0.815	26.2165	0.00602512
	Val	0.937 (0.309,1.564)	0.003	1.341 (0.682,2)	6.66e-05	0.783 (-0.281,1.847)	0.16	0.519 (0.051,0.987)	0.03	0.618 (-0.65,1.886)	0.348	0.018	0.574	142.184	3.09502e-17
	Ala	0.49 (-0.051,1.031)	0.076	0.44 (-0.069,0.949)	0.09	0.473 (-0.708,1.654)	0.437	-0.029 (-0.523,0.464)	0.907	0.278 (-1.112,1.669)	0.697	0.009	0.747	171.848	1.33503e-18
	Phe	-0.041 (-0.831,0.749)	0.918	-0.198 (-0.973,0.576)	0.616	-0.147 (-1.317,1.023)	0.812	0.112 (-0.446,0.67)	0.693	0.77 (-1.244,2.784)	0.482	-0.057	0.422	28.6656	0.000166471
	Tyr	0.307 (-0.094,0.709)	0.133	0.545 (0.129,0.96)	0.01	0.054 (-0.708,0.815)	0.891	0.056 (-0.294,0.405)	0.755	-0.191 (-0.833,0.452)	0.564	0.035	0.064	147.776	2.85234e-14
	His	0.452 (-0.12,1.023)	0.121	0.234 (-0.298,0.767)	0.388	0.41 (-0.588,1.408)	0.43	0.229 (-0.296,0.754)	0.393	0.162 (-1.363,1.687)	0.837	0.014	0.691	60.7874	1.70775e-05
	Gln	0.113 (-0.318,0.545)	0.606	0.418 (0.009,0.826)	0.045	0.343 (-0.437,1.123)	0.393	0.015 (-0.268,0.297)	0.919	-0.048 (-0.742,0.646)	0.892	0.012	0.561	273.592	2.43566e-33
	Gly	-0.229 (-0.428,-0.031)	0.023	-0.18 (-0.398,0.038)	0.105	-0.162 (-0.494,0.171)	0.344	-0.213 (-0.391,-0.034)	0.02	-0.174 (-0.456,0.109)	0.232	-0.006	0.587	203.632	2.82701e-14
	Gly_CPS1	-0.236 (-0.385,-0.087)	0.002	-0.188 (-0.425,0.048)	0.118	-0.202 (-0.455,0.05)	0.139	-0.19 (-0.38,-2.15E-04)	0.05	-0.325 (-0.67,0.021)	0.089	0.02	0.586	11.7996	0.62239
	Gly_rmCPS1	-0.219 (-0.575,0.138)	0.229	-0.17 (-0.502,0.162)	0.315	-0.162 (-0.748,0.424)	0.59	-0.236 (-0.56,0.087)	0.152	0.03 (-0.643,0.703)	0.93	-0.014	0.397	191.813	3.18634e-16
	Hypertension
	Leu	1.053 (1.026,1.082)	0.000132	1.043 (1.016,1.07)	0.002	1.005 (0.958,1.053)	0.849	1.045 (1.023,1.068)	6.13e-05	1.04 (0.983,1.1)	0.192	0.000693	0.609	53.7316	5.73595e-06
	Ile	1.067 (1.035,1.099)	2.6e-05	1.055 (1.027,1.085)	0.00011	1.032 (0.985,1.08)	0.21	1.056 (1.029,1.084)	4.06e-05	1.099 (1.018,1.187)	0.036	-0.001	0.421	31.913	0.000787634
	Val	1.047 (1.021,1.074)	0.000386	1.054 (1.029,1.079)	2.16e-05	1.028 (0.98,1.079)	0.261	1.036 (1.017,1.056)	0.000197	1.03 (0.98,1.084)	0.252	0.0009	0.477	147.825	7.08612e-18
	Ala	1.012 (0.99,1.034)	0.281	1.01 (0.99,1.031)	0.323	1.01 (0.965,1.057)	0.67	1.009 (0.989,1.029)	0.394	1.006 (0.952,1.062)	0.84	0.000265	0.815	161.8	6.7703e-17
	Phe	0.991 (0.974,1.007)	0.271	0.99 (0.963,1.019)	0.506	0.991 (0.957,1.026)	0.615	0.994 (0.975,1.013)	0.54	0.987 (0.94,1.036)	0.625	0.000258	0.885	6.4429	0.375445
	Tyr	1.009 (0.997,1.022)	0.15	1.011 (0.997,1.026)	0.126	1.008 (0.986,1.031)	0.467	1.009 (0.995,1.022)	0.202	1.005 (0.984,1.027)	0.654	0.000312	0.616	91.4672	6.61431e-06
	His	1.011 (0.992,1.03)	0.25	1.016 (0.995,1.038)	0.137	1.029 (0.989,1.071)	0.171	1.003 (0.982,1.025)	0.779	0.985 (0.938,1.034)	0.536	0.001	0.259	39.5011	0.0123564
	Gln	0.999 (0.983,1.014)	0.855	1.006 (0.99,1.022)	0.464	1.01 (0.981,1.04)	0.496	0.996 (0.984,1.008)	0.498	0.993 (0.968,1.017)	0.557	0.000435	0.543	212.673	1.33149e-22
	Gly	0.988 (0.981,0.995)	0.000646	0.986 (0.978,0.995)	0.002	0.979 (0.964,0.993)	0.005	0.988 (0.982,0.995)	0.000968	0.992 (0.982,1.002)	0.144	-0.000527	0.186	157.798	2.3187e-08
	Gly_CPS1	0.99 (0.983,0.997)	0.004	0.99 (0.98,1)	0.046	0.988 (0.979,0.997)	0.027	0.988 (0.981,0.996)	0.002	0.978 (0.964,0.992)	0.008	0.003	0.074	17.0608	0.252951
	Gly_rmCPS1	0.983 (0.971,0.996)	0.009	0.973 (0.959,0.988)	0.000293	0.964 (0.93,1)	0.054	0.993 (0.978,1.007)	0.321	0.996 (0.973,1.02)	0.757	-0.000753	0.199	138.997	8.42039e-09
	Results are presented as mmHg change for BP traits and odds ratios for hypertension per one SD increase in genetically predicted circulating amino acids level.

## Sheet: ST9
	Table S9. Causal effects of circulating levels of amino acids on BP and hypertension using the broad sets of instrumental variables
	Exposure	Inverse variance weighted		Simple median		Simple mode		Weighted median		MR Egger		Pleiotropy test by MR Egger		Cochran's Q test
		Beta/OR (95%CI)	P	Beta/OR(95%CI)	P	Beta/OR(95%CI)	P	Beta/OR(95%CI)	P	Beta/OR(95%CI)	P	Intercept	P	Q	P
	Systolic blood pressure
	Leu	2.195 (0.856,3.534)	0.001	1.337 (0.155,2.518)	0.027	-0.114 (-2.254,2.026)	0.918	1.292 (0.341,2.243)	0.008	1.784 (-1.047,4.616)	0.235	0.022	0.749	83.7301	8.28115e-11
	Ile	2.713 (1.182,4.243)	0.000513	2.461 (1.142,3.78)	0.000256	0.542 (-2,3.084)	0.684	2.08 (0.903,3.256)	0.000532	4.266 (0.352,8.181)	0.058	-0.072	0.417	46.9002	2.24002e-06
	Val	1.988 (0.895,3.081)	0.000365	1.865 (0.63,3.1)	0.003	0.345 (-2.065,2.755)	0.781	1.018 (0.197,1.84)	0.015	1.191 (-0.979,3.36)	0.291	0.045	0.411	154.065	5.42078e-19
	Ala	0.546 (-0.346,1.438)	0.231	0.59 (-0.276,1.456)	0.182	0.606 (-1.242,2.454)	0.524	0.613 (-0.198,1.423)	0.138	0.752 (-1.531,3.035)	0.522	-0.009	0.848	172.572	4.50613e-18
	Phe	-0.288 (-1.429,0.852)	0.62	-0.909 (-2.42,0.602)	0.238	-1.381 (-4.014,1.251)	0.338	0.173 (-0.815,1.161)	0.732	0.591 (-2.33,3.513)	0.705	-0.062	0.542	19.6281	0.00643145
	Tyr	0.437 (-0.164,1.039)	0.154	0.526 (-0.132,1.185)	0.117	1.211 (-0.057,2.478)	0.068	0.614 (0.04,1.187)	0.036	0.222 (-0.79,1.233)	0.67	0.015	0.605	116.308	3.91431e-09
	His	0.185 (-0.894,1.263)	0.737	-0.047 (-0.983,0.889)	0.922	-0.54 (-1.985,0.904)	0.472	-0.04 (-0.94,0.86)	0.931	-2.065 (-4.623,0.493)	0.129	0.109	0.075	64.0198	3.08902e-06
	Gln	0.228 (-0.502,0.958)	0.54	0.667 (-0.046,1.38)	0.067	0.807 (-0.524,2.139)	0.24	0.087 (-0.412,0.586)	0.733	-0.293 (-1.457,0.871)	0.624	0.037	0.267	265.103	8.27621e-32
	Gly	-0.87 (-1.379,-0.361)	0.000809	-0.869 (-1.365,-0.373)	0.000594	-0.824 (-1.835,0.188)	0.115	-0.834 (-1.335,-0.334)	0.001	-0.718 (-1.696,0.26)	0.155	-0.009	0.721	199.039	5.03625e-15
	Gly_CPS1	-0.913 (-1.363,-0.462)	7.23e-05	-0.608 (-1.41,0.194)	0.137	-0.487 (-1.612,0.637)	0.42	-0.838 (-1.518,-0.157)	0.016	-1.401 (-4.002,1.2)	0.326	0.048	0.718	5.40774	0.713239
	Gly_rmCPS1	-0.852 (-1.493,-0.212)	0.009	-0.928 (-1.564,-0.293)	0.004	-1.359 (-2.68,-0.039)	0.048	-0.873 (-1.511,-0.234)	0.007	-0.598 (-1.897,0.701)	0.371	-0.013	0.66	193.599	1.68532e-16
	Diastolic blood pressure
	Leu	0.904 (0.088,1.721)	0.03	1.037 (0.411,1.662)	0.001	0.654 (-0.332,1.64)	0.211	0.814 (0.263,1.365)	0.004	0.617 (-1.107,2.341)	0.493	0.015	0.713	92.4418	2.19004e-12
	Ile	1.241 (0.554,1.929)	0.000403	1.298 (0.561,2.035)	0.000554	1.163 (0.095,2.231)	0.056	0.957 (0.329,1.584)	0.003	1.43 (-0.387,3.246)	0.154	-0.009	0.829	28.1369	0.00308456
	Val	0.946 (0.313,1.578)	0.003	1.06 (0.392,1.728)	0.002	0.68 (-0.392,1.751)	0.224	0.521 (0.073,0.968)	0.022	0.604 (-0.678,1.887)	0.364	0.02	0.552	146.153	6.04902e-18
	Ala	0.456 (-0.058,0.97)	0.082	0.319 (-0.173,0.812)	0.204	0.145 (-1.024,1.314)	0.809	-0.027 (-0.511,0.456)	0.912	0.274 (-1.042,1.59)	0.685	0.008	0.77	176.804	1.8204e-18
	Phe	0.096 (-0.786,0.979)	0.83	-0.198 (-0.972,0.576)	0.616	-0.225 (-1.375,0.924)	0.71	0.109 (-0.435,0.652)	0.695	-0.134 (-2.223,1.955)	0.903	0.015	0.815	48.6243	1.95189e-07
	Tyr	0.348 (-0.066,0.762)	0.1	0.549 (0.14,0.959)	0.008	0.073 (-0.66,0.806)	0.846	0.067 (-0.295,0.429)	0.716	-0.242 (-0.895,0.412)	0.473	0.041	0.032	162.625	2.08199e-16
	His	0.654 (0.048,1.259)	0.034	0.234 (-0.336,0.805)	0.421	0.181 (-0.891,1.253)	0.744	0.232 (-0.342,0.807)	0.428	0.357 (-1.193,1.906)	0.657	0.015	0.686	73.8643	1.609e-07
	Gln	0.119 (-0.31,0.547)	0.587	0.425 (0.004,0.846)	0.048	0.354 (-0.387,1.095)	0.354	0.014 (-0.272,0.301)	0.921	-0.043 (-0.732,0.647)	0.904	0.012	0.56	271.495	5.83118e-33
	Gly	-0.288 (-0.464,-0.112)	0.001	-0.283 (-0.537,-0.029)	0.029	-0.368 (-0.777,0.04)	0.081	-0.268 (-0.385,-0.151)	7.42e-06	-0.25 (-0.471,-0.029)	0.03	-0.006	0.577	221.505	2.05656e-18
	Gly_CPS1	-0.293 (-0.417,-0.17)	3.36e-06	-0.351 (-0.687,-0.014)	0.041	-0.409 (-0.834,0.015)	0.091	-0.274 (-0.389,-0.158)	3.27e-06	-0.226 (-0.407,-0.045)	0.04	-0.023	0.345	11.3723	0.25105
	Gly_rmCPS1	-0.27 (-0.663,0.122)	0.177	-0.262 (-0.595,0.071)	0.123	-0.345 (-0.915,0.226)	0.241	-0.279 (-0.609,0.05)	0.097	-0.002 (-0.796,0.792)	0.996	-0.014	0.449	210.095	2.17686e-19
	Hypertension
	Leu	1.05 (1.02,1.08)	0.001	1.025 (0.999,1.051)	0.061	1.004 (0.96,1.05)	0.856	1.042 (1.02,1.065)	0.000168	1.047 (0.985,1.114)	0.16	0.000116	0.937	70.7701	1.58866e-08
	Ile	1.066 (1.033,1.099)	5.16e-05	1.048 (1.021,1.076)	0.000462	1.027 (0.983,1.073)	0.263	1.051 (1.024,1.078)	0.0002	1.097 (1.013,1.188)	0.046	-0.001	0.459	34.4825	0.000301493
	Val	1.047 (1.021,1.074)	0.000424	1.046 (1.021,1.072)	0.000322	1.023 (0.976,1.074)	0.352	1.037 (1.017,1.056)	0.0002	1.029 (0.978,1.083)	0.28	0.00099	0.443	153.312	7.40087e-19
	Ala	1.016 (0.994,1.037)	0.154	1.012 (0.99,1.033)	0.283	1.011 (0.969,1.055)	0.611	1.011 (0.992,1.03)	0.266	1.008 (0.954,1.064)	0.786	0.000345	0.759	183.654	1.25429e-19
	Phe	0.997 (0.969,1.025)	0.817	0.99 (0.964,1.018)	0.49	0.987 (0.955,1.02)	0.464	0.994 (0.975,1.014)	0.544	0.959 (0.903,1.018)	0.211	0.003	0.2	25.8687	0.00110601
	Tyr	1.011 (0.997,1.025)	0.112	1.011 (0.997,1.026)	0.127	1.007 (0.985,1.031)	0.523	1.009 (0.995,1.022)	0.208	1.003 (0.981,1.025)	0.814	0.000566	0.377	103.761	2.37532e-07
	His	1.02 (1,1.041)	0.049	1.023 (1,1.047)	0.049	1.045 (0.995,1.098)	0.093	1.017 (0.994,1.04)	0.159	1.003 (0.953,1.055)	0.918	0.00088	0.472	48.2619	0.00100185
	Gln	0.999 (0.984,1.014)	0.895	1.006 (0.991,1.021)	0.445	1.009 (0.977,1.042)	0.587	0.996 (0.984,1.008)	0.502	0.993 (0.969,1.018)	0.573	0.000439	0.537	210.54	3.07604e-22
	Gly	0.988 (0.982,0.994)	0.000129	0.984 (0.973,0.996)	0.007	0.971 (0.948,0.995)	0.021	0.99 (0.985,0.994)	2.1e-05	0.992 (0.984,0.999)	0.036	-0.000579	0.108	162.301	4.42966e-10
	Gly_CPS1	0.989 (0.985,0.994)	7.84e-07	0.986 (0.973,0.999)	0.029	0.981 (0.964,0.998)	0.056	0.99 (0.985,0.994)	3.94e-06	0.989 (0.983,0.996)	0.012	4.59e-05	0.958	8.14404	0.519698
	Gly_rmCPS1	0.983 (0.97,0.997)	0.017	0.979 (0.963,0.994)	0.007	0.965 (0.931,1.001)	0.065	0.993 (0.977,1.009)	0.391	1.003 (0.976,1.031)	0.816	-0.001	0.101	152.6	6.91269e-11
	Results are presented as mmHg change for BP traits and odds ratios for hypertension per one SD increase in genetically predicted circulating amino acids level.

[truncated: 2 more sheets: ST10, ST11]
